# Supplementary material for: The white lupin trehalase gene LaTRE1 regulates cluster root formation and function under phosphorus deficiency
Source: Plant Physiol. 2024 May 28;196(4):2184–98. doi: 10.1093/plphys/kiae290 (PMC11637477; doi:10.1093/plphys/kiae290)
Supplement: kiae290_Supplementary_Data [file kiae290_supplementary_data.zip]

Archive with 3 entries (3 files):
- pp.00452.2024-s04.pdf
- PP2024RA00452DR1_Supplemental_Figures_S1_8.pdf
- PP2024RA00452DR1_Supplemental_Tables_S1_9.xlsx
