# Supplementary material for: The white lupin trehalase gene LaTRE1 regulates cluster root formation and function under phosphorus deficiency
Source: Plant Physiol. 2024 May 28;196(4):2184–98. doi: 10.1093/plphys/kiae290 (PMC11637477; doi:10.1093/plphys/kiae290)
Supplement: kiae290_Supplementary_Data [file kiae290_supplementary_data.zip › PP2024RA00452DR1_Supplemental_Tables_S1_9.xlsx]

## Sheet: Suppl. Table S1
Supplementary Table S1. Detailed information about the trehalose metabolism genes in white lupin
Gene symbol	Gene ID	Alternative ID	ORF (bp)	Intron	Length (aa)	Chromosome	Start	End	Strand
LaTPS
LaTPS1	Lalb_Chr01g0006911 & Lalb_Chr01g0006921	Lal_00019485	2757	17	918	Chr01	3849141	3859345	+
LaTPS2	Lalb_Chr01g0016311 & Lalb_Chr01g0016301	Lal_00032680	2919	19	972	Chr01	16618751	16630392	-
LaTPS3	Lalb_Chr03g0030021	Lal_00034252	2592	2	863	Chr03	3063199	3067453	-
LaTPS4	Lalb_Chr05g0222101	Lal_00016269	2568	2	855	Chr05	6462639	6466788	+
LaTPS5	Lalb_Chr07g0180141	Lal_00006102	2532	2	843	Chr07	1612202	1615525	+
LaTPS6	Lalb_Chr08g0236381	Lal_00020757	2556	7	851	Chr08	9548476	9554492	-
LaTPS7	Lalb_Chr09g0326411	Lal_00026350	2589	3	862	Chr09	3936492	3942067	+
LaTPS8	Lalb_Chr10g0095641	Lal_00025196	2538	2	845	Chr10	11328623	11332229	+
LaTPS9	Lalb_Chr13g0295401 & Lalb_Chr13g0295411	Lal_00023977	3093	17	1030	Chr13	10420586	10431783	+
LaTPS10	Lalb_Chr13g0300471	Lal_00040700	2538	4	845	Chr13	13730799	13735205	-
LaTPS11	Lalb_Chr16g0392441	Lal_00029608	2589	4	862	Chr16	14245569	14250309	+
LaTPS12	Lalb_Chr19g0134851	Lal_00029136	2592	4	863	Chr19	15221022	15226397	+
LaTPS13	Lalb_Chr20g0109161	Lal_00023224	2856	18	951	Chr20	1017263	1031332	+
LaTPS14	Lalb_Chr21g0308741	Lal_00000509	2523	3	840	Chr21	2476076	2480161	-
LaTPP
LaTPP1	Lalb_Chr01g0003381	Lal_00019842	1137	11	378	Chr01	1762371	1767990	-
LaTPP2	Lalb_Chr05g0214551	Lal_00027617	1179	13	392	Chr05	1989835	1998025	+
LaTPP3	Lalb_Chr07g0185111	Lal_00006846	1101	11	366	Chr07	4219742	4222691	+
LaTPP4	Lalb_Chr08g0231151	Lal_00003659	1089	11	362	Chr08	494980	499409	-
LaTPP5	Lalb_Chr08g0240471	Lal_00020167	1122	10	373	Chr08	13111556	13120338	+
LaTPP6	Lalb_Chr08g0241961	Lal_00020469	1146	9	381	Chr08	14142524	14145133	-
LaTPP7	Lalb_Chr10g0102271	Lal_00024734	1110	9	369	Chr10	16306589	16309067	-
LaTPP8	Lalb_Chr11g0075301	Lal_00010763	1041	11	346	Chr11	19620148	19623942	+
LaTPP9	Lalb_Chr12g0203741	Lal_00049469	1095	11	364	Chr12	4854083	4857393	+
LaTPP10	Lalb_Chr13g0296031	Lal_00023762	1107	11	368	Chr13	10836018	10839711	-
LaTPP11	Lalb_Chr13g0296041	Lal_00024124	1104	8	367	Chr13	10875705	10878616	-
LaTPP12	Lalb_Chr17g0344131	Lal_00030488	1083	8	360	Chr17	12190828	12193997	-
LaTPP13	Lalb_Chr23g0277291	Lal_00022028	1086	11	361	Chr23	15515188	15520034	-
LaTRE
LaTRE1	Lalb_Chr05g0223881 & Lalb_Chr05g0223891	Lal_00016507	1662	11	553	Chr05	7649496	7655994	-

## Sheet: Suppl. Table S2
Supplementary Table S2. Contents of sugars and organic acids in different types of root tissues with or without ValA treatment
	0 μM ValA												200 μM ValA
Sugars (μg/g F.W.)	+PNR_1	+PNR_2	+PNR_3	-PNR_1	-PNR_2	-PNR_3	YCR_1	YCR_2	YCR_3	MCR_1	MCR_2	MCR_3	+PNR_1	+PNR_2	+PNR_3	-PNR_1	-PNR_2	-PNR_3	YCR_1	YCR_2	YCR_3	MCR_1	MCR_2	MCR_3
Trehalose	2.66601	2.81217	2.93176	6.58089	6.20754	6.60248	12.5018	12.1568	11.8096	4.52082	4.76308	4.3427	25.3591	27.5802	25.3195	12.874	12.9732	13.2028	14.5243	13.7708	14.0634	8.96583	9.19484	9.13744
Sucrose	823.69	805.907	822.637	1601.12	1645.47	1656.02	1793.43	1763.93	1777.53	971.963	961.319	973.96	1711.35	1764.19	1661.47	710.583	716.748	719.077	1689.93	1715.72	1680.59	878.781	896.967	880.574
Glucose	154.295	151.639	154.476	437.182	444.428	449.059	831.813	795.066	790.649	258.394	254.996	262.743	212.183	222.919	209.372	108.433	109.818	103.707	810.363	817.754	797.663	255.935	260.916	257.903
Organic acids (μg/g F.W.)	+PNR_1	+PNR_2	+PNR_3	-PNR_1	-PNR_2	-PNR_3	YCR_1	YCR_2	YCR_3	MCR_1	MCR_2	MCR_3	+PNR_1	+PNR_2	+PNR_3	-PNR_1	-PNR_2	-PNR_3	YCR_1	YCR_2	YCR_3	MCR_1	MCR_2	MCR_3
Fumarate	2.00928	1.89924	1.90146	4.04276	4.00886	3.91492	7.1252	7.16414	7.26496	4.25855	4.21686	4.48102	4.24038	4.56091	4.40131	2.44027	2.32125	2.37863	6.88148	7.24234	6.70678	5.07729	5.0789	5.31933
Malate	232.054	225.232	222.492	611.852	642.052	647.769	1056.92	1000.64	968.494	494.587	514.495	488.73	282.525	266.605	264.368	300.553	306.935	306.669	1275.94	1240	1174.88	737.473	710.586	722.073
Succinate	10.2529	10.2381	10.0396	18.5269	19.3865	18.9995	20.4061	19.6662	18.22	17.1744	17.3536	17.5566	9.53523	8.84493	9.09286	19.744	20.371	20.2344	41.2406	40.8904	38.879	42.2195	40.6217	41.6917
Citrate	172.846	139.295	153.427	459.642	541.567	561.646	748.307	788.628	795.55	1697.56	1899.41	1833.47	236.398	282.998	286.278	479.711	575.296	562.211	616.919	708.225	703.16	1852.6	1818.74	1887.07
Isocitrate	2.66666	2.51218	2.47599	16.8802	17.5079	18.6521	24.9182	27.0586	26.7111	47.7554	53.0547	54.7055	9.2547	11.4732	11.8502	21.217	21.3849	21.5283	24.5594	28.8331	28.303	43.9363	43.8286	44.6401
Note: F.W. represents fresh weight.

## Sheet: Suppl. Table S3
Supplementary Table S3. Metabolomic profile of 35S::LaTRE1 and 35S::GFP transgenic roots under P deficiency
Index	Formula	Compounds	Class I	Class II	CAS	Level	35S::LaTRE1_1	35S::LaTRE1_2	35S::LaTRE1_3	35S::GFP_1	35S::GFP_2	35S::GFP_3	Fold change (35S::LaTRE1 vs 35S::GFP)	VIP	P value	Regulate	Fold change (21-day-old CRs vs +P roots) (data from Müller et al., 2015)
pme3200	C2H7N3	1-Methylguanidine	Nucleotides and derivatives	Nucleotides and derivatives	471-29-4	3	77278	57765	45073	63705	47999	49437	1.11775	0.363889	0.312097	N.S.
mws0217	C2H5NO2	L-Glycine	Amino acids and derivatives	Amino acids and derivatives	56-40-6	3	12715	21386	8529.4	12130	12720	8650.7	1.27252	0.46314	0.281534	N.S.	1.71419
pme1974	C3H4O3	Pyruvic acid	Organic acids	Organic acids	127-17-3	3	14978	9712.6	9096.6	20056	26288	27841	0.455445	1.46831	0.00629535	Down	2.19355
pmf0096	C2H2O4	Oxalic acid	Organic acids	Organic acids	144-62-7	3	68154	159000	126740	86272	80077	68625	1.5061	0.946348	0.123704	N.S.
pme2601	C3H6O3	3-Hydroxypropanoic acid	Organic acids	Organic acids	503-66-2	3	12467	12511	13288	4152	12189	14807	1.22852	0.612425	0.220018	N.S.
Lmqp000873	C4H4O3	Succinic anhydride	Organic acids	Organic acids	108-30-5	3	342390	296990	322390	369060	460390	275270	0.870601	0.657456	0.243074	N.S.
mws4052	C4H7NO2	1-Aminocyclopropane-1-carboxylic acid	Organic acids	Organic acids	22059-21-8	3	152200	115450	87695	175160	120720	102340	0.892333	0.432776	0.320615	N.S.
MWSmce461	C4H7NO2	L-Azetidine-2-carboxylic acid	Amino acids and derivatives	Amino acids and derivatives	2133-34-8	3	363450	326540	247720	333720	216340	238550	1.18907	0.720354	0.181749	N.S.
MWSmce585	C4H9NO2	Methyl 3-aminopropanoate	Amino acids and derivatives	Amino acids and derivatives	4138-35-6	2	3881300	4236000	6106200	6629400	7113100	7752400	0.661715	1.28223	0.0209619	Down
pme3033	C4H9NO2	N,N-Dimethylglycine	Amino acids and derivatives	Amino acids and derivatives	1118-68-9	3	970270	990630	906930	1768400	1152100	1061400	0.720216	1.07934	0.0661156	N.S.
pme3011	C4H9NO2	γ-Aminobutyric acid	Organic acids	Organic acids	56-12-2	3	1609900	1771100	1388400	2230900	1691700	1401000	0.895898	0.48614	0.280729	N.S.
pme3017	C4H9NO2	2-Aminoisobutyric acid	Organic acids	Organic acids	62-57-7	2	3392000	3293800	4754700	4854300	5345000	6004500	0.706038	1.25168	0.0270589	Down
Lmbn000193	C3H4O4	Tartronate semialdehyde*	Organic acids	Organic acids	2480-77-5	3	82840	77508	86002	110800	61477	63577	1.0445	0.350612	0.348423	N.S.
ML10172161	C3H4O4	Hydroxypyruvic acid*	Organic acids	Organic acids	1113-60-6	3	70668	69075	56833	84315	37602	48776	1.15163	0.614481	0.237867	N.S.
mws0576	C4H8O3	3-Hydroxybutyric acid	Organic acids	Organic acids	300-85-6	3	821290	745580	853060	981720	958580	864350	0.862828	1.29434	0.028886	N.S.
pme1975	C3H4O4	Malonic acid	Organic acids	Organic acids	141-82-2	3	1007500	962100	1202300	1360700	1128400	1169200	0.867042	0.965882	0.090335	N.S.
pme0010	C3H7NO3	L-Serine	Amino acids and derivatives	Amino acids and derivatives	56-45-1	3	1204400	1190100	993530	1470800	842800	826710	1.07888	0.431366	0.305343	N.S.
mws0601	C5H5NO2	Pyrrole-2-carboxylic acid	Organic acids	Organic acids	634-97-9	3	8441.2	6503.1	8237.6	17081	10092	8475.8	0.650286	1.0465	0.0796722	N.S.
MWS5173	C4H5N3O	Isocytosine	Nucleotides and derivatives	Nucleotides and derivatives	108-53-2	3	26057	9017.2	28541	14729	16387	14256	1.40208	0.401816	0.291154	N.S.
mws0255	C4H5N3O	Cytosine	Nucleotides and derivatives	Nucleotides and derivatives	71-30-7	2	462310	436080	316350	424060	260720	293520	1.24168	0.82004	0.148567	N.S.
pme0257	C4H4N2O2	Uracil	Nucleotides and derivatives	Nucleotides and derivatives	66-22-8	3	132970	79750	121770	59301	77669	54210	1.74961	1.24263	0.0228737	Up
pme1936	C4H7N3O	Creatinine	Organic acids	Organic acids	60-27-5	3	10125	6237.6	11139	12030	7943.6	8122.7	0.978834	0.128048	0.44546	N.S.
pme0006	C5H9NO2	L-Proline	Amino acids and derivatives	Amino acids and derivatives	147-85-3	3	25791000	22462000	22268000	25776000	27180000	28056000	0.870501	1.3015	0.0294611	N.S.	2.42657
mws0376	C4H4O4	Fumaric acid	Organic acids	Organic acids	110-17-8	3	68889	21383	53594	122320	107390	126900	0.403427	1.3222	0.0236597	Down	1.96215
mws0386	C6H12O2	Caproic Acid(C6:0)	Organic acids	Organic acids	142-62-1	3	8765.7	6163	11354	19694	10739	8749.5	0.670776	0.830651	0.144354	N.S.
mws0256	C5H11NO2	L-Valine	Amino acids and derivatives	Amino acids and derivatives	72-18-4	1	8113500	7645200	7818100	4894700	7026000	6475700	1.2816	1.16844	0.0396559	N.S.
pme0120	C5H11NO2	5-Aminovaleric acid	Organic acids	Organic acids	660-88-8	1	850150	681150	706320	684230	578460	614950	1.19172	1.10876	0.0547983	N.S.
mws0470	C4H6O4	Methylmalonic acid*	Organic acids	Organic acids	516-05-2	3	20635000	15964000	14258000	15407000	21030000	14157000	1.0052	0.0772571	0.481818	N.S.
pme1730	C4H6O4	D-Erythronolactone	Organic acids	Organic acids	15667-21-7	3	3555.1	7073.9	4946.1	16886	10279	7151	0.453873	1.19386	0.0368957	Down
mws0192	C4H6O4	Succinic acid*	Organic acids	Organic acids	110-15-6	3	20829000	16468000	14085000	16376000	21524000	14358000	0.983237	0.186745	0.464849	N.S.	1.88442
mws0147	C5H10O3	β-Hydroxyisovaleric acid	Organic acids	Organic acids	625-08-1	3	476910	368040	344210	166680	357050	429590	1.24739	0.639042	0.201164	N.S.
pme3096	C3H5NO4	Aminomalonic acid	Organic acids	Organic acids	1068-84-4	3	734230	612990	494970	572350	795930	540360	0.965185	0.264933	0.425437	N.S.
mws0230	C4H9NO3	L-Threonine*	Amino acids and derivatives	Amino acids and derivatives	72-19-5	2	2146700	2290800	1647500	1544600	1250200	1104500	1.56054	1.32988	0.016999	Up	1.70235
mws0671	C4H9NO3	L-Homoserine*	Amino acids and derivatives	Amino acids and derivatives	672-15-1	2	2040800	2323700	1983400	1466900	1166000	970260	1.76176	1.44723	0.00550057	Up
MWS5147	C4H8O2S	3-(Methylthio)Propionic Acid	Organic acids	Organic acids	646-01-5	3	2631500	2667100	2702100	2589400	2824300	2785700	0.975767	0.637703	0.221049	N.S.
pma0134	C4H8O4	D-Threose	Others	Saccharides and Alcohols	95-43-2	3	883970	406850	575080	350180	330220	374730	1.76841	1.1512	0.0418771	Up
MWS4305	C4H8O4	Erythrose	Others	Saccharides and Alcohols	583-50-6	3	11664	10714	5594	11098	16807	16427	0.630966	1.10886	0.0701484	N.S.
pme0195	C3H7NO2S	L-Cysteine	Amino acids and derivatives	Amino acids and derivatives	52-90-4	3	26200	64590	51177	32498	14774	12031	2.39393	1.21919	0.0451679	Up
pmb0069	C7H7NO	Benzamide	Phenolic acids	Phenolic acids	55-21-0	3	452290	322720	381400	1313300	1103000	1010800	0.337431	1.55829	0.000464486	Down
mws0628	C7H6O2	4-Hydroxybenzaldehyde	Phenolic acids	Phenolic acids	123-08-0	1	101410	101520	174320	717380	182670	109660	0.373622	0.79185	0.152174	N.S.
pme0241	C7H6O2	Benzoic acid	Phenolic acids	Phenolic acids	65-85-0	3	34769	31144	28455	169660	43634	28663	0.39002	0.811611	0.149617	N.S.
mws0133	C6H6N2O	Nicotinamide	Others	Vitamin	98-92-0	1	2450200	2086300	2718100	7077700	4148800	2927200	0.512559	1.1968	0.0430359	Down
ML10179289	C8H10O	2-Phenylethanol	Phenolic acids	Phenolic acids	60-12-8	1	457670	303910	403530	1198000	1199300	900580	0.353291	1.54483	0.00122959	Down
pme1216	C6H5NO2	2-Picolinic acid	Organic acids	Organic acids	98-98-6	3	319130	169790	231490	188420	321310	277500	0.91512	0.399738	0.35392	N.S.
pme0490	C6H5NO2	Nicotinic acid (Vitamin B3)	Others	Vitamin	59-67-6	1	1856200	783420	1406700	1837900	1330200	1566100	0.8547	0.609055	0.241733	N.S.
MWSslk042	C6H7NO2	N-Ethylmaleimide (NEM)	Amino acids and derivatives	Amino acids and derivatives	128-53-0	3	99407	72804	87167	43219	61614	396800	0.517067	0.156679	0.408206	N.S.
MWSmce118	C5H6N2O2	Imidazole-4-Acetic Acid	Organic acids	Organic acids	645-65-8	2	340450	407640	275250	478290	223420	213410	1.11826	0.478376	0.289572	N.S.
mws0251	C5H6N2O2	Thymine	Nucleotides and derivatives	Nucleotides and derivatives	65-71-4	3	61219	29669	30261	26324	19876	25969	1.67868	1.03281	0.0709844	N.S.
MWSmce706	C5H8N2O2	Cyclo(Ala-Gly)	Amino acids and derivatives	Amino acids and derivatives	4526-77-6	3	92510	121940	65814	106400	62965	61472	1.21412	0.591746	0.240172	N.S.
MWS0811	C6H11NO2	L-Pipecolic Acid	Organic acids	Organic acids	3105-95-1	1	3580400	2023800	2096000	1799600	3420600	3873000	0.846809	0.44387	0.321769	N.S.
ML10181668	C6H11NO2	Cycloleucine	Amino acids and derivatives	Amino acids and derivatives	52-52-8	1	7518200	6426800	5032600	5220200	6980300	8195700	0.930448	0.338286	0.358671	N.S.
MWS2413	C5H9NO3	N-acetyl-beta-alanine	Amino acids and derivatives	Amino acids and derivatives	3025-95-4	3	40705	24570	35564	19000	34029	37185	1.11778	0.337757	0.320408	N.S.
pmf0470	C5H9NO3	cis-4-Hydroxy-D-proline	Amino acids and derivatives	Amino acids and derivatives	2584-71-6	3	191960	208980	156420	220730	155540	162850	1.03383	0.238055	0.398188	N.S.
mws1587	C6H13NO2	L-Norleucine	Amino acids and derivatives	Amino acids and derivatives	327-57-1	1	36355000	27310000	28253000	20796000	25997000	31699000	1.17105	0.72226	0.169699	N.S.
pme0274	C6H13NO2	6-Aminocaproic acid	Organic acids	Organic acids	60-32-2	3	10464000	10064000	7331100	4862800	5338300	7498700	1.57398	1.26877	0.0284658	Up
mws0227	C6H13NO2	L-Leucine*	Amino acids and derivatives	Amino acids and derivatives	61-90-5	1	33374000	25522000	25975000	18808000	24002000	29075000	1.18065	0.751603	0.159328	N.S.	4.96263
mws0258	C6H13NO2	L-Isoleucine*	Amino acids and derivatives	Amino acids and derivatives	73-32-5	1	34733000	27016000	27022000	19113000	24040000	30279000	1.20889	0.827437	0.135764	N.S.	1.98488
Lmbn001288	C5H8O4	2-Hydroxy-2-methyl-3-oxobutanoic acid*	Organic acids	Organic acids	71698-08-3	3	177830	152600	107810	35470	48139	85913	2.58515	1.36004	0.0144189	Up
Lmmn000806	C5H8O4	Dimethylmalonic acid*	Organic acids	Organic acids	595-46-0	3	169150	155220	110100	34667	43085	84581	2.67641	1.38305	0.0125426	Up
Lmbn001364	C5H8O4	4-Hydroxy-2-Oxopentanoic Acid*	Organic acids	Organic acids	3318-73-8	3	179950	170070	111100	33013	51194	113840	2.32834	1.23314	0.0357678	Up
pme0243	C5H8O4	Glutaric acid	Organic acids	Organic acids	110-94-1	3	424250	308020	241390	314140	368100	417160	0.885629	0.625996	0.240862	N.S.
mws0473	C5H8O4	2-Methylsuccinic acid*	Organic acids	Organic acids	498-21-5	2	437540	330600	251510	344180	361210	433570	0.895247	0.597688	0.247365	N.S.
Lmgn000160	C4H8N2O3	3-Ureidopropionic Acid	Organic acids	Organic acids	462-88-4	3	541010	301600	325610	56172	226460	175350	2.5508	1.14201	0.0429826	Up
mws0001	C4H8N2O3	L-Asparagine	Amino acids and derivatives	Amino acids and derivatives	70-47-3	1	15286000	11280000	13552000	1251300	6779600	1643700	4.14673	1.29655	0.0162304	Up	5.41152
mws0972	C6H12O3	6-Hydroxyhexanoic acid	Organic acids	Organic acids	1191-25-9	2	30854	20078	39073	30483	14281	15680	1.48906	0.905699	0.12138	N.S.
pme2527	C5H12N2O2	L-Ornithine	Amino acids and derivatives	Amino acids and derivatives	70-26-8	3	133150	155410	104820	93237	65750	90401	1.57738	1.32859	0.0233505	Up
MWSmce609	C4H7NO4	L-Aspartic acid	Amino acids and derivatives	Amino acids and derivatives	56-84-8	3	774940	580120	478880	361800	388940	321280	1.71073	1.32267	0.0129726	Up
MWS1882	C4H7NO4	Iminodiacetic acid	Organic acids	Organic acids	142-73-4	3	410140	354430	204360	227260	253750	296920	1.24552	0.563445	0.230862	N.S.
mws0275	C4H6O5	L-Malic acid*	Organic acids	Organic acids	97-67-6	1	34320000	22330000	30598000	43688000	55969000	59467000	0.548302	1.43035	0.00941998	Down
Lmbn000198	C4H6O5	3-Dehydro-L-Threonic Acid*	Others	Saccharides and Alcohols	-	1	10301000	6762400	6962800	11672000	14606000	20110000	0.51794	1.35333	0.0175627	Down
Zmgn000503	C5H10O4	2,3-Dihydroxy-3-Methylbutanoic Acid	Organic acids	Organic acids	1756-18-9	3	1922400	1428300	1555200	4736900	5783900	5243200	0.311209	1.57748	0.00018668	Down
Zmdp000972	C4H9NO2S	S-Methyl-L-cysteine	Amino acids and derivatives	Amino acids and derivatives	1187-84-4	2	4531600	2423900	2610700	1770000	3305700	5970300	0.866033	0.154657	0.439079	N.S.
pme0040	C5H5N5	Adenine	Nucleotides and derivatives	Nucleotides and derivatives	73-24-5	1	5280700	2439400	4055400	1792500	1644600	2539200	1.97037	1.21489	0.0346356	Up	4.26405
pmb0374	C5H5N5	2-Aminopurine	Nucleotides and derivatives	Nucleotides and derivatives	452-06-2	1	336550	394740	338630	353450	118770	111460	1.83306	1.13929	0.058394	N.S.
mws0889	C4H8O5	D-Threonic Acid	Others	Saccharides and Alcohols	3909-12-4	3	146880	79112	75639	79049	125160	179180	0.786749	0.587823	0.252238	N.S.
pme0033	C5H4N4O	Hypoxanthine	Nucleotides and derivatives	Nucleotides and derivatives	68-94-0	3	141040	63013	166780	101690	123530	146030	0.998877	0.206462	0.417096	N.S.
MWSmce466	C8H8O2	4'-Hydroxyacetophenone	Phenolic acids	Phenolic acids	99-93-4	3	79403	33694	228890	551110	281700	218590	0.325268	1.1644	0.0483295	Down
MWS1848	C8H8O2	Phenyl acetate	Phenolic acids	Phenolic acids	122-79-2	3	80684	25683	176500	570010	260400	239540	0.264374	1.23105	0.0354282	Down
MWSmce247	C8H8O2	2-Methylbenzoic acid	Phenolic acids	Phenolic acids	118-90-1	3	2022.1	4885.4	2859.2	2544.5	2930.1	4692.6	0.960609	0.0946627	0.416316	N.S.
MWS2099	C8H8O2	4-Methylbenzoic acid	Phenolic acids	Phenolic acids	99-94-5	3	34951	45615	49077	64513	51758	62158	0.72658	1.1942	0.0290549	Down
mws1078	C7H7NO2	Anthranilic Acid	Phenolic acids	Phenolic acids	118-92-3	3	67116	38090	42611	230850	111120	76618	0.353132	1.28533	0.0292522	Down
mws1336	C7H7NO2	4-Aminobenzoic acid	Phenolic acids	Phenolic acids	150-13-0	2	26809	34024	82849	123590	68178	29644	0.648935	0.540725	0.249948	N.S.
MWSCX016	C7H6O3	p-hydroxybenzoic acid	Phenolic acids	Phenolic acids	99-96-7	3	562330	361070	3849400	8268500	2612000	1487500	0.385899	0.896264	0.117005	N.S.
Lmgn001670	C7H6O3	Salicylic acid	Phenolic acids	Phenolic acids	69-72-7	3	19054	9876	34769	42773	20696	12710	0.836175	0.292403	0.369606	N.S.
Hmgn001653	C7H6O3	Protocatechualdehyde	Phenolic acids	Phenolic acids	139-85-5	3	4365600	3020100	31917000	54125000	23066000	12936000	0.436081	0.915347	0.111135	N.S.
MWS2069	C8H10O2	2-Methoxy-4-methylphenol	Phenolic acids	Phenolic acids	93-51-6	3	25878	46713	47554	11489	11289	22818	2.63499	1.39939	0.0159694	Up
pme2828	C6H5NO3	4-Nitrophenol	Phenolic acids	Phenolic acids	100-02-7	3	4678600	9135600	12498000	11712000	9294300	3712200	1.06447	0.174485	0.423993	N.S.
Zmzn002575	C6H5NO3	2-Nitrophenol	Phenolic acids	Phenolic acids	88-75-5	3	39289	21974	31965	25309	25984	25504	1.21395	0.628326	0.1924	N.S.
Lmgn003978	C8H14O2	2-n-Propyl-2-pentenoic acid	Organic acids	Organic acids	60218-41-9	3	8661.3	11065	7816.7	25890	15291	15188	0.48862	1.34664	0.0137136	Down
Lmgn003849	C8H14O2	2-n-Propyl-4-pentenoic acid	Organic acids	Organic acids	1575-72-0	3	278770	234150	222590	359360	308330	278680	0.777191	1.27442	0.0334073	N.S.
Lmgn003767	C8H14O2	2-n-Propyl-3-pentenoic acid	Organic acids	Organic acids	72010-19-6	3	16340	24265	24553	40831	25148	21883	0.741595	0.770407	0.147517	N.S.
Rfmb320	C7H13NO2	1-Methylpiperidine-2-carboxylic acid	Organic acids	Organic acids	7730-87-2	3	762220	911010	793390	1048300	814590	765440	0.938474	0.357955	0.316297	N.S.
Hmsp000364	C7H13NO2	L-Cyclopentylglycine	Amino acids and derivatives	Amino acids and derivatives	2521-84-8	3	201070	164680	163000	147590	136120	121020	1.30643	1.26946	0.0204869	Up
MWS1875	C10H8O	2-Naphthol	Phenolic acids	Phenolic acids	135-19-3	3	15428	11625	15546	20105	13219	14381	0.892967	0.490585	0.273313	N.S.
MWS2066	C10H8O	1-Naphthol	Phenolic acids	Phenolic acids	90-15-3	3	16016	10508	12527	16177	12339	14275	0.912598	0.547147	0.263523	N.S.
mws0851	C8H16O2	Valproic Acid	Organic acids	Organic acids	99-66-1	3	672060	648860	657480	859550	768110	631290	0.875805	0.930429	0.120702	N.S.
Lmqp000427	C6H11NO3	N-Methyl-Trans-4-Hydroxy-L-Proline	Amino acids and derivatives	Amino acids and derivatives	4252-82-8	3	193270	186380	160890	207080	97720	113650	1.29177	0.889929	0.130964	N.S.
pme0295	C6H11NO3	4-Acetamidobutyric acid	Organic acids	Organic acids	3025-96-5	2	7319600	5663800	4825200	7729700	6546700	5774000	0.888192	0.683772	0.22058	N.S.
mws0567	C5H11N3O2	4-Guanidinobutyric acid	Organic acids	Organic acids	463-00-3	3	1034300	1019200	4948000	1991500	1611500	2755400	1.10114	0.198092	0.381886	N.S.
pme2380	C5H6O5	α-Ketoglutaric acid	Organic acids	Organic acids	328-50-7	3	334870	203490	171090	277950	677060	456070	0.502771	1.19699	0.0557394	N.S.	1.46455
mws0924	C6H10O4	2-Methylglutaric acid*	Organic acids	Organic acids	617-62-9	2	461720	261080	295830	268880	202990	389920	1.18199	0.507247	0.269363	N.S.
MWS5136	C6H10O4	Methyl Glutarate	Organic acids	Organic acids	1501-27-5	3	82438	71298	33827	12623	17204	29905	3.14008	1.31856	0.0190041	Up
Lmbn001676	C6H10O4	3-Hydroxy-3-Methyl-2-Oxopentanoic Acid	Organic acids	Organic acids	-	3	47335	60502	35358	19751	19634	28889	2.09736	1.40927	0.010887	Up
mws0208	C6H10O4	Adipic Acid*	Organic acids	Organic acids	124-04-9	2	528020	348740	369730	314600	218620	383780	1.35931	0.965899	0.103198	N.S.
Wmzn000227	C6H10O4	2,2-Dimethylsuccinic acid	Organic acids	Organic acids	597-43-3	3	11501	7217	4403	7862	12123	17302	0.620082	0.942969	0.117162	N.S.
Lmbn001609	C6H10O4	2-Acetyl-2-Hydroxybutanoic Acid	Organic acids	Organic acids	-	3	91405	37451	56327	58399	55755	70440	1.00319	0.226463	0.419728	N.S.
pme3146	C5H10N2O3	β-Ureidoisobutyric acid	Organic acids	Organic acids	2905-86-4	3	58221	30461	60178	10079	21201	22346	2.77589	1.29947	0.018996	Up
pme0193	C5H10N2O3	L-Glutamine	Amino acids and derivatives	Amino acids and derivatives	56-85-9	2	22184000	28591000	24083000	10266000	10848000	16697000	1.97979	1.45761	0.00739123	Up
pme0026	C6H14N2O2	L-Lysine	Amino acids and derivatives	Amino acids and derivatives	56-87-1	1	22588000	28576000	23986000	10327000	10321000	16115000	2.04417	1.4785	0.00558048	Up	2.2242
pme0014	C5H9NO4	L-Glutamic acid	Amino acids and derivatives	Amino acids and derivatives	56-86-0	3	7971500	6249400	5182000	10077000	7517600	6966400	0.789988	0.954495	0.114427	N.S.
Zmzn000113	C5H9NO4	L-threo-3-Methylaspartate	Amino acids and derivatives	Amino acids and derivatives	6061-13-8	3	355560	192490	181240	447600	421870	504160	0.530922	1.36051	0.0187224	Down
mws1050	C5H9NO4	O-Acetylserine	Amino acids and derivatives	Amino acids and derivatives	5147-00-2	3	358670	254700	233550	139540	560290	506750	0.701918	0.393512	0.34053	N.S.
MWSmce608	C6H13NO3	4-Hydoxy-L-Isoleucine	Amino acids and derivatives	Amino acids and derivatives	781658-23-9	3	83497	57094	74135	69536	96048	61455	0.945767	0.333263	0.39441	N.S.
MWSmce190	C6H13NO3	(2S,3R,4S)-4-Hydroxyisoleucine	Amino acids and derivatives	Amino acids and derivatives	55399-93-4	3	58574	53335	68263	62274	68332	74124	0.880047	0.936212	0.105691	N.S.
pmp001285	C8H4O3	Phthalic anhydride	Phenolic acids	Phenolic acids	85-44-9	1	4856800	3843800	5122100	5736500	4921800	3875900	0.951046	0.289177	0.385367	N.S.
pmb2826	C5H8O5	L-Citramalic acid	Organic acids	Organic acids	6236-09-5	3	294760	127470	116750	242840	512410	570630	0.406507	1.24777	0.040332	Down
Zmyn000230	C5H8O5	2-Dehydro-3-deoxy-L-arabinonate	Others	Saccharides and Alcohols	-	3	242040	103340	111310	174610	261630	307280	0.614227	1.07618	0.0835653	N.S.
MWS3036	C5H8O5	3-Hydroxyglutaric acid	Organic acids	Organic acids	638-18-6	3	37065	27913	21007	24660	48246	23765	0.88946	0.350396	0.38588	N.S.
Lmbn000216	C5H8O5	3-Methylmalic acid	Organic acids	Organic acids	152204-30-3	3	205770	94965	134290	151240	262550	252680	0.65273	1.03977	0.0963429	N.S.
MWS20194	C9H8O2	Cinnamic acid	Phenolic acids	Phenolic acids	140-10-3	3	35758	28364	34440	4344900	505560	478250	0.0184964	1.45091	0.00462526	Down
pme1210	C5H11NO2S	L-Methionine	Amino acids and derivatives	Amino acids and derivatives	63-68-3	1	2625400	1344500	1132900	915310	1580500	1522100	1.27001	0.402971	0.278683	N.S.
mws0847	C6H7N5	1-Methyladenine	Nucleotides and derivatives	Nucleotides and derivatives	5142-22-3	3	440540	410190	432040	499330	549020	587260	0.784276	1.46321	0.00475514	N.S.
MWSmce676	C5H10O5	D-Arabinose	Others	Saccharides and Alcohols	28697-53-2	3	25602	11172	71710	32406	37965	49592	0.904312	0.492357	0.273122	N.S.
Zmgn000173	C5H10O5	D-Ribose	Others	Saccharides and Alcohols	50-69-1	3	30148	47706	50246	7512	8046	3760.5	6.63095	1.51344	0.00138539	Up	2.196
MWSmce682	C5H10O5	DL-Xylose	Others	Saccharides and Alcohols	25990-60-7	3	29834	13450	4865.5	28904	50369	53921	0.361499	1.21564	0.0465305	Down
pmf0420	C9H10O2	Benzyl acetate	Organic acids	Organic acids	140-11-4	3	169190	121100	232430	231390	148180	126520	1.03286	0.0898629	0.455443	N.S.
pme0183	C5H5N5O	Isoguanine	Nucleotides and derivatives	Nucleotides and derivatives	3373-53-3	3	86232	75889	89343	81299	47799	65001	1.29555	1.07804	0.0793731	N.S.
pme1109	C5H5N5O	Guanine	Nucleotides and derivatives	Nucleotides and derivatives	73-40-5	1	1812800	790240	1430900	544830	678550	946480	1.85908	1.09219	0.0580224	N.S.
MWS2984	C4H4N6O	8-Azaguanine	Nucleotides and derivatives	Nucleotides and derivatives	134-58-7	2	138970	108880	92888	167510	42456	65325	1.23774	0.660521	0.215557	N.S.
MWSmce040	C8H8O3	Isovanillin	Phenolic acids	Phenolic acids	621-59-0	3	245110	234390	426290	315020	250020	162030	1.24581	0.580898	0.235943	N.S.
mws0458	C8H8O3	Vanillin	Phenolic acids	Phenolic acids	121-33-5	2	238630	243310	460960	365570	252330	163500	1.20668	0.464043	0.28981	N.S.
MWS1846	C8H8O3	Phenoxyacetic acid	Phenolic acids	Phenolic acids	122-59-8	3	9703.2	6280.5	9425.2	13752	5316.7	5385	1.03906	0.287651	0.366686	N.S.
mws0437	C5H12O5	D-Arabitol*	Others	Saccharides and Alcohols	488-82-4	3	9724.3	11789	14727	17816	24650	34050	0.47363	1.32527	0.0153494	Down
mws0213	C5H12O5	Ribitol*	Others	Saccharides and Alcohols	488-81-3	3	12860	13420	6885.5	15640	20477	42702	0.420781	1.16264	0.0461557	Down
MWS1962	C10H16O	cis-Citral	Organic acids	Organic acids	5392-40-5	3	9969.7	10589	9693.5	6892.4	12058	11131	1.00568	0.11777	0.429077	N.S.
MWSslk102	C5H3ClN4	6-Chloropurine	Nucleotides and derivatives	Nucleotides and derivatives	87-42-3	3	53509	59887	59108	74320	64382	50063	0.913856	0.493656	0.27619	N.S.
mws0180	C7H6O4	2,5-Dihydroxybenzoic acid; Gentisic Acid*	Phenolic acids	Phenolic acids	490-79-9	3	35119	40477	551420	2387900	607530	231820	0.194288	1.04251	0.0730686	N.S.
mws0183	C7H6O4	3,4-Dihydroxybenzoic acid (Protocatechuic acid)*	Phenolic acids	Phenolic acids	99-50-3	3	63199	78107	1315100	4708000	1080200	362980	0.236769	0.945119	0.0999759	N.S.
mws0639	C7H6O4	2,3-Dihydroxybenzoic Acid*	Phenolic acids	Phenolic acids	303-38-8	2	99505	78269	1337100	6007000	1471100	526040	0.189261	1.03776	0.0759377	N.S.
mws0254	C6H9N3O2	L-Histidine	Amino acids and derivatives	Amino acids and derivatives	71-00-1	1	1197200	1232800	1269400	488080	474660	698700	2.22662	1.535	0.00144721	Up
MWS0980	C5H6N2O4	L-Dihydroorotic Acid	Organic acids	Organic acids	5988-19-2	2	946.52	372.25	566.72	1082.1	652.9	763.48	0.754655	0.788298	0.171633	N.S.
pmf0174	C10H22O	1-Decanol	Others	Saccharides and Alcohols	112-30-1	3	511150	533350	604020	569270	502550	400470	1.1197	0.733753	0.175238	N.S.
Lmbn001467	C7H13NO3	5-Acetamidopentanoic Acid	Organic acids	Organic acids	1072-10-2	3	377010	433000	594880	211580	380820	170760	1.84089	1.17873	0.0385194	Up
Lmbn002072	C7H12O4	2-Propylsuccinic acid*	Organic acids	Organic acids	618-57-5	3	72931	40544	55538	56054	38659	47435	1.18899	0.548733	0.240072	N.S.
Zmjn001813	C7H12O4	Pimelic acid*	Organic acids	Organic acids	111-16-0	3	71593	41933	59744	43309	31866	45258	1.43873	1.06493	0.0704809	N.S.
pme3382	C6H11NO4	N-Acetyl-L-threonine	Amino acids and derivatives	Amino acids and derivatives	17093-74-2	2	41890	27592	42481	25931	41806	45146	0.99185	0.0380408	0.498186	N.S.
MWS0559	C6H10O5	1,6-anhydro-β-D-glucose	Others	Saccharides and Alcohols	498-07-7	3	38310	21105	24105	59442	35329	80284	0.477107	1.20418	0.0373631	Down
pmf0440	C10H10O2	4-MethoxycinnaMaldehyde	Phenolic acids	Phenolic acids	1963-36-6	3	76138	55559	91624	80496	75290	65099	1.01103	0.0632922	0.486019	N.S.
MWSslk228	C10H10O2	2-methoxycinnamaldehyde	Phenolic acids	Phenolic acids	1504-74-1	2	141780	151710	153140	183690	152630	129680	0.958433	0.244912	0.383166	N.S.
pme1419	C6H13NO2S	L-Methionine methyl ester	Amino acids and derivatives	Amino acids and derivatives	10332-17-9	3	110260	82385	38488	48459	78032	87865	1.07827	0.0137432	0.482445	N.S.
Lmbp000123	C6H13NO2S	L-Homomethionine	Amino acids and derivatives	Amino acids and derivatives	25148-30-5	3	162430	279620	187140	139930	86708	164210	1.60981	1.17572	0.0634538	N.S.
pme1439	C9H8O3	p-Coumaric acid	Phenolic acids	Phenolic acids	501-98-4	3	134790	89333	452180	1631600	452280	248140	0.290007	0.977943	0.0938848	N.S.
MWSCX015	C9H8O3	(E)-3-(3,4-dihydroxyphenyl)acrylaldehyde	Phenolic acids	Phenolic acids	-	3	182410	115740	549830	2077300	605490	354220	0.279215	1.03424	0.0784168	N.S.
MWSmce248	C9H8O3	3-Hydroxycinnamic Acid	Phenolic acids	Phenolic acids	14755-02-3	1	750080	305220	1941400	8697200	2216600	1392500	0.243509	1.05556	0.0745533	N.S.
pme3083	C8H7NO3	2-(Formylamino)benzoic acid	Phenolic acids	Phenolic acids	3342-77-6	3	120690	110310	342280	1307500	333110	209120	0.309926	0.940546	0.102248	N.S.
pme2617	C5H11NO3S	L-Methionine Sulfoxide	Amino acids and derivatives	Amino acids and derivatives	3226-65-1	3	1028500	820790	970380	1326200	2206200	1416700	0.569734	1.38741	0.0178514	Down
MWS4525	C6H7N5O	6-O-methylguanine	Nucleotides and derivatives	Nucleotides and derivatives	20535-83-5	2	94220	47477	51867	33701	68388	113310	0.89863	0.110258	0.464206	N.S.
pme0021	C9H11NO2	L-Phenylalanine	Amino acids and derivatives	Amino acids and derivatives	63-91-2	1	10513000	12654000	9830500	11246000	9649200	10141000	1.06319	0.542231	0.274352	N.S.
pme0282	C8H6O4	Phthalic acid	Phenolic acids	Phenolic acids	88-99-3	2	96556	92516	86037	55046	91102	58682	1.34311	1.04776	0.0596337	N.S.
pme0281	C8H6O4	Terephthalic acid	Phenolic acids	Phenolic acids	100-21-0	2	122950	100490	138860	96092	280250	123380	0.725003	0.569606	0.274337	N.S.
pmc0274	C6H6N4S	6-Methylmercaptopurine	Nucleotides and derivatives	Nucleotides and derivatives	50-66-8	3	19947000	22814000	18677000	22159000	18374000	17900000	1.05143	0.464645	0.298472	N.S.
mws0344	C5H10O6	D-Xylonic acid	Others	Saccharides and Alcohols	526-91-0	1	4204800	3303100	3269000	3546400	2347100	2518500	1.28113	1.01618	0.0823604	N.S.
MWS1830	C9H10O3	Ethylsalicylate	Phenolic acids	Phenolic acids	118-61-6	3	11571	9995.9	10806	8023	8333.1	6111.8	1.44085	1.33118	0.0124163	Up
MWS1839	C9H10O3	Ethylparaben	Phenolic acids	Phenolic acids	120-47-8	3	15139	7096.1	14568	10039	4177.5	8750.7	1.60242	0.89192	0.129188	N.S.
mws1382	C9H10O3	4'-Hydroxy-3'-methoxyacetophenone (Acetovanillone)	Phenolic acids	Phenolic acids	498-02-2	3	4610.3	3122.6	23275	51741	21407	12094	0.363763	0.998606	0.0874162	N.S.
pmn001681	C10H14O2	1-(4-Methoxyphenyl)-1-propanol	Phenolic acids	Phenolic acids	5349-60-0	3	11896	12874	14173	15172	9353.6	12040	1.06502	0.491429	0.309903	N.S.
Zmjp000624	C8H9NO3	Pyridoxal	Others	Vitamin	66-72-8	3	198580	185450	400210	225440	232250	154700	1.28062	0.529476	0.256592	N.S.
NK10253223	C8H9NO3	2-Amino-3-methoxybenzoic acid	Phenolic acids	Phenolic acids	3177-80-8	3	103580	122280	264710	171580	138200	96779	1.20664	0.318698	0.362132	N.S.
mws2125	C3H5O6P	Phosphoenolpyruvate	Organic acids	Organic acids	138-08-9	3	295300	170180	196920	135630	225560	226480	1.12716	0.311696	0.32121	N.S.
MWSmce501	C8H8O4	Protocatechuic Acid Methyl Ester	Phenolic acids	Phenolic acids	2150-43-8	3	12709	11076	21004	33087	22777	24685	0.556047	1.25523	0.0264133	Down
mws0028	C8H8O4	Vanillic acid	Phenolic acids	Phenolic acids	121-34-6	3	156710	112780	1374600	4069900	942550	600630	0.292903	0.954897	0.0971474	N.S.
MWSmce490	C8H8O4	2',4',6'-Trihydroxyacetophenone	Phenolic acids	Phenolic acids	480-66-0	3	36831	37498	319980	2640500	358700	149970	0.12521	1.01979	0.079248	N.S.
MWSslk066	C8H8O4	3-Hydroxy-4-methoxybenzoic acid	Phenolic acids	Phenolic acids	645-08-9	3	178480	114310	1417700	3863800	922040	492180	0.324078	0.889167	0.118918	N.S.
MWS3136	C8H8O4	4-Methoxysalicylic Acid	Phenolic acids	Phenolic acids	2237-36-7	3	4732.9	6048.5	12721	53352	8319.4	8070.1	0.336993	0.725418	0.16622	N.S.
MWStz091	C8H12N2O2	Cyclo(L-Ala-L-Pro)	Amino acids and derivatives	Amino acids and derivatives	36357-32-1	3	16106	14637	9439.9	22113	9005.9	9576.2	0.987414	0.126345	0.442371	N.S.
NK10252689	C7H7NO4	2-Methoxy-5-nitrophenol	Phenolic acids	Phenolic acids	636-93-1	3	3453.5	1990.9	2705.3	5808.3	4652.5	2706.1	0.618954	1.06372	0.087539	N.S.
pme1383	C8H11NO3	Pyridoxine	Others	Vitamin	65-23-6	2	199860	167160	534800	1359800	288820	223710	0.481657	0.560616	0.236172	N.S.
MWS0933	C7H11N3O2	1-Methylhistidine	Amino acids and derivatives	Amino acids and derivatives	332-80-9	2	115210	43951	24313	18627	16120	20021	3.35002	1.13094	0.0464078	Up
pme3186	C3H7O6P	DL-Glyceraldehyde-3-phosphate	Organic acids	Organic acids	591-59-3	3	452400	239370	289610	157150	211460	407660	1.26423	0.590123	0.227735	N.S.
Zmzn000078	C3H7O6P	Dihydroxyacetone phosphate	Others	Saccharides and Alcohols	57-04-5	3	186810	158240	189090	67460	114710	106870	1.84798	1.3628	0.0111994	Up
Lmbn003524	C9H16O3	9-Oxononanoic acid	Organic acids	Organic acids	2553-17-5	3	9720.5	7774.2	14186	7801.3	9504.3	10647	1.13337	0.401007	0.316514	N.S.
Zmgn004439	C10H20O2	Decanoic acid	Organic acids	Organic acids	334-48-5	3	1953.2	2189.9	1692	1989.8	2187.3	1846.4	0.968723	0.346342	0.357897	N.S.
pme0253	C8H15NO3	N-Acetyl-L-leucine	Amino acids and derivatives	Amino acids and derivatives	1188-21-2	3	72409	54390	76702	114490	61090	73389	0.817375	0.581519	0.228291	N.S.
pme3009	C6H6O6	Trans-Citridic acid	Organic acids	Organic acids	4023-65-8	2	378940	362900	262870	379010	205150	184750	1.30667	0.82006	0.144671	N.S.
mws0242	C8H14O4	Suberic Acid	Organic acids	Organic acids	505-48-6	2	148390	55963	134880	96943	79944	57563	1.44693	0.584944	0.212413	N.S.
Zmyn000155	C7H14N2O3	N-α-Acetyl-L-ornithine	Amino acids and derivatives	Amino acids and derivatives	6205-08-9	3	82308	63592	38575	40333	55815	30398	1.45777	0.76876	0.136041	N.S.
MWSmce119	C6H14N4O2	L-Arginine	Amino acids and derivatives	Amino acids and derivatives	74-79-3	1	17604000	17800000	11249000	6541400	6922600	5010400	2.52528	1.4492	0.00361532	Up	3.01002
pme2559	C6H9NO5	N-Acetyl-L-Aspartic Acid	Amino acids and derivatives	Amino acids and derivatives	997-55-7	3	24577	20705	30659	22220	23921	14334	1.25574	0.776277	0.145033	N.S.
Zmgn001448	C7H12O5	2-Propylmalic Acid*	Organic acids	Organic acids	-	2	314280	196220	139250	1315400	2444800	1017800	0.135988	1.53062	0.00243094	Down
pmb3101	C7H12O5	2-Isopropylmalic Acid	Organic acids	Organic acids	49601-06-1	2	221620	113960	84192	692100	1343200	625600	0.157756	1.51368	0.0037073	Down
Lmbn001754	C7H12O5	3-Isopropylmalic Acid*	Organic acids	Organic acids	921-28-8	2	391270	200630	143780	1333500	2125800	1120500	0.160636	1.52278	0.00293007	Down
MWSmce220	C6H10O6	D-Glucono-1,5-lactone	Organic acids	Organic acids	90-80-2	3	134440	141350	156270	83709	117300	277640	0.902666	0.108299	0.470314	N.S.
mws1200	C10H10O3	Trans-4-Hydroxycinnamic Acid Methyl Ester	Phenolic acids	Phenolic acids	19367-38-5	3	15928	8254.6	25153	13837	8425	7823.6	1.63984	0.789113	0.154977	N.S.
mws1195	C10H10O3	p-Coumaric acid methyl ester*	Phenolic acids	Phenolic acids	3943-97-3	3	15277	11759	30049	10525	10572	9017.1	1.89562	1.11274	0.0599174	N.S.
pmb2795	C10H10O3	4-Methoxycinnamic acid*	Phenolic acids	Phenolic acids	830-09-1	3	10825	7444.6	17463	7428.8	5937.5	4645.5	1.98384	1.18276	0.0423235	Up
mws0009	C10H10O3	Coniferaldehyde	Phenolic acids	Phenolic acids	20649-42-7	1	36890	38107	61455	58285	30061	25131	1.20246	0.574704	0.25074	N.S.
pmb0786	C6H13NO5	D-Glucosamine	Others	Saccharides and Alcohols	3416-24-8	3	1345300	1382600	1156200	809370	981640	703440	1.5571	1.38138	0.00786829	Up
mws2212	C9H8O4	Caffeic acid	Phenolic acids	Phenolic acids	331-39-5	2	233190	158600	496090	1474500	452140	294240	0.399787	0.878771	0.124771	N.S.
pmf0138	C6H12O6	D-Mannose*	Others	Saccharides and Alcohols	3458-28-4	1	1547600	698050	597680	2577900	1407600	2942300	0.410423	1.24662	0.0328823	Down
mws1164	C6H12O6	D-Fructose*	Others	Saccharides and Alcohols	57-48-7	1	1245700	542960	525270	1878400	1277600	2774000	0.390207	1.28271	0.0267567	Down
Hmln000297	C6H12O6	Inositol*	Others	Saccharides and Alcohols	87-89-8	1	1091500	728060	534010	1954100	1135300	3035900	0.384238	1.24316	0.0294163	Down
pmf0139	C6H12O6	D-Galactose*	Others	Saccharides and Alcohols	59-23-4	1	791860	542970	513520	1092300	835960	2362600	0.430764	1.158	0.0445279	Down
mws4170	C6H12O6	D-Glucose*	Others	Saccharides and Alcohols	50-99-7	1	1177200	713390	330140	1791900	1115300	2468300	0.413121	1.177	0.0462424	Down
mws0663	C7H8N4O2	1,7-Dimethylxanthine	Nucleotides and derivatives	Nucleotides and derivatives	611-59-6	3	27599	32447	32868	30079	21150	19602	1.31177	1.14986	0.0582897	N.S.
mws0093	C10H12O3	Coniferyl alcohol	Phenolic acids	Phenolic acids	458-35-5	2	64452	45290	221490	874830	158160	133700	0.283907	0.9106	0.109891	N.S.
Lmbn004847	C10H12O3	4-Methoxyphenylpropionic acid	Phenolic acids	Phenolic acids	-	3	15624	10293	58686	265120	47926	30503	0.246262	0.925076	0.107655	N.S.
MWS2070	C10H12O3	Propyl 4-hydroxybenzoate	Phenolic acids	Phenolic acids	94-13-3	3	19829	9597.1	13280	12660	6848	8415.6	1.52939	0.928413	0.104515	N.S.
mws0250	C9H11NO3	L-Tyrosine	Amino acids and derivatives	Amino acids and derivatives	60-18-4	1	41648000	20460000	25830000	17032000	28406000	48639000	0.934745	0.0778118	0.477317	N.S.	2.44408
MWSHY0042	C9H10O4	Syringaldehyde	Phenolic acids	Phenolic acids	134-96-3	3	6084.7	5883.3	5332.2	6369.9	3576.7	4504.1	1.19719	0.852591	0.148099	N.S.
Lmlp001436	C9H10O4	Dihydrocaffeic acid	Phenolic acids	Phenolic acids	1078-61-1	3	7177.2	6470.6	10034	20328	9462.3	8727	0.614835	0.899114	0.113883	N.S.
MWSmce455	C9H10O4	Vanillic acid methyl ester	Phenolic acids	Phenolic acids	3943-74-6	3	16813	10028	12780	5395.1	13449	12257	1.27394	0.592737	0.208611	N.S.
MWSmce229	C9H10O4	3,4-Dimethoxybenzoic acid; Veratric acid	Phenolic acids	Phenolic acids	93-07-2	2	70727	66509	63471	24329	47395	62679	1.49332	1.00981	0.0847183	N.S.
Lmrn001951	C9H10O4	(S)-2-Hydroxy-3-(4-Hydroxyphenyl)Propanoic Acid	Phenolic acids	Phenolic acids	23508-35-2	3	6796.6	4864.9	7221.2	54882	28797	16413	0.188653	1.44374	0.00670345	Down
pme2237	C6H14O6	Dulcitol*	Others	Saccharides and Alcohols	608-66-2	3	14626	16024	16280	36389	28564	31462	0.48675	1.5297	0.000388587	Down
mws1155	C6H14O6	D-Mannitol*	Others	Saccharides and Alcohols	69-65-8	3	3422	2809.5	9129	10259	10125	5068.2	0.603504	0.91076	0.119745	N.S.	0.284252
mws0214	C6H14O6	D-Sorbitol	Others	Saccharides and Alcohols	50-70-4	2	19690	12563	15941	46879	20890	29711	0.494399	1.22533	0.0337478	Down
MA10002917	C6H4N2O5	2,4-Dinitrophenol	Phenolic acids	Phenolic acids	51-28-5	3	30488	26294	24296	33443	26442	26559	0.937925	0.489173	0.287253	N.S.
mws4171	C8H8O5	2,4,6-Trihydroxybenzoic acid methyl ester	Phenolic acids	Phenolic acids	3147-39-5	2	3456.8	7131.9	9179.7	5004.5	3901.7	4479	1.47688	0.818632	0.176193	N.S.
Zmgn000447	C3H7O7P	3-Phospho-D-glyceric acid	Others	Saccharides and Alcohols	820-11-1	3	404730	263230	279710	366380	481100	402260	0.758294	1.15528	0.0691832	N.S.
mws0752	C11H22O2	Undecylic Acid	Lipids	Free fatty acids	112-37-8	2	188550	152450	183600	209760	218730	169720	0.87695	0.918008	0.138512	N.S.
mws0237	C9H16O4	Azelaic acid	Organic acids	Organic acids	123-99-9	1	1999500	1389100	2006200	1522600	1036400	913640	1.55352	1.17793	0.0415833	Up
mws0736	C8H16N2O3	N-Glycyl-L-leucine*	Amino acids and derivatives	Amino acids and derivatives	869-19-2	2	441630	394830	365550	351720	292180	265880	1.32121	1.27349	0.0230331	Up
pme0122	C8H16N2O3	N6-Acetyl-L-lysine	Amino acids and derivatives	Amino acids and derivatives	692-04-6	1	2300500	3686100	2807300	2113500	1922400	2632900	1.31866	1.07412	0.0910887	N.S.
mws5041	C8H16N2O3	L-Glycyl-L-isoleucine*	Amino acids and derivatives	Amino acids and derivatives	19461-38-2	2	377870	299640	332560	303630	227730	210300	1.3619	1.20356	0.0357368	Up
pme3388	C7H16N4O2	Homoarginine	Amino acids and derivatives	Amino acids and derivatives	156-86-5	1	863100	760760	450230	488420	456870	385260	1.55882	1.06411	0.0616534	N.S.
Zmjp000182	C7H16N4O2	N-Monomethyl-L-arginine	Amino acids and derivatives	Amino acids and derivatives	17035-90-4	2	3283500	3713100	1826500	2160400	1788600	1566300	1.59975	1.05073	0.0710282	N.S.
pmf0348	C10H20O3	2,6-Dimethyl-7-octene-2,3,6-triol	Others	Saccharides and Alcohols	73815-21-1	3	221100	142070	199850	172110	113320	101350	1.45566	1.0478	0.0698927	N.S.
Zmzp000145	C9H20N2O2	Trimethyllysine	Amino acids and derivatives	Amino acids and derivatives	23284-33-5	1	6260900	10044000	7526500	9897100	5285000	5672800	1.14272	0.551899	0.277099	N.S.
pme0075	C7H11NO5	N-Acetyl-L-glutamic acid	Amino acids and derivatives	Amino acids and derivatives	1188-37-0	3	68461	35136	96278	130860	108130	117100	0.561305	1.1757	0.0474737	Down
pme0278	C7H14N2O4	2,6-Diaminooimelic acid	Organic acids	Organic acids	583-93-7	3	459470	432860	257100	415960	228530	194030	1.37078	0.772397	0.157557	N.S.
MWSslk140	C7H13NO3S	N-Acetyl-L-Methionine	Amino acids and derivatives	Amino acids and derivatives	65-82-7	3	39523	26531	23332	46869	37132	30733	0.779072	0.923679	0.131347	N.S.
Zmyn000453	C6H8O7	Isocitric Acid	Organic acids	Organic acids	320-77-4	1	6777100	2949900	5402300	6559000	12291000	10634000	0.513136	1.22716	0.0458408	Down	0.320378
mws0281	C6H8O7	Citric Acid	Organic acids	Organic acids	77-92-9	1	4640800	2190700	2006700	2471900	5169800	4049500	0.75597	0.7398	0.208629	N.S.	7.628
MWSmce658	C10H8O4	Noreugenin; 5,7-Dihydroxy-2-Methylchromone	Phenolic acids	Phenolic acids	1013-69-0	3	1496.3	2223.5	2950.6	7127.4	3784.3	3328.6	0.468417	1.18214	0.0370097	Down
mws0277	C7H12O6	Quinic Acid	Organic acids	Organic acids	77-95-2	1	3657800	779040	2386300	3264800	6557700	4808100	0.466361	1.12221	0.0731591	N.S.
MWS1933	C10H11NO3	N-(2-Methylbenzoyl)glycine	Amino acids and derivatives	Amino acids and derivatives	42013-20-7	3	7766.8	11773	8009.5	5182.4	6491.5	7383.2	1.44562	1.18649	0.0500393	N.S.
pme2743	C10H11NO3	N-Phenylacetylglycine	Amino acids and derivatives	Amino acids and derivatives	500-98-1	3	19694	17291	16146	8956.7	13659	19635	1.25752	0.800848	0.151912	N.S.
mws1189	C6H10O7	D-Galacturonic acid*	Others	Saccharides and Alcohols	685-73-4	3	50578	79447	70879	35340	41320	48195	1.6091	1.3447	0.0227808	Up
pme3705	C6H10O7	D-Glucoronic acid*	Others	Saccharides and Alcohols	6556-12-3	2	66566	61650	49271	59399	59412	64053	0.970596	0.341377	0.355938	N.S.
MWSslk097	C10H10O4	Dimethyl phthalate	Phenolic acids	Phenolic acids	131-11-3	3	78661	98100	94525	40077	38270	29103	2.52477	1.53485	0.000765929	Up
mws0014	C10H10O4	Ferulic acid*	Phenolic acids	Phenolic acids	537-98-4	2	897030	497020	6563300	14934000	3525800	1880400	0.391213	0.794995	0.151273	N.S.
MWSmce632	C10H10O4	Vanillin acetate	Phenolic acids	Phenolic acids	881-68-5	3	44703	19537	56147	57940	27195	35285	0.999726	0.0833126	0.459845	N.S.
pme0422	C10H10O4	Isoferulic Acid*	Phenolic acids	Phenolic acids	537-73-5	3	543000	483750	4852400	11746000	2995000	2051400	0.350108	0.91226	0.10839	N.S.
MWS1771	C10H13NO3	L-Tyrosine methyl ester	Amino acids and derivatives	Amino acids and derivatives	1080-06-4	3	163820	139540	70635	63756	75868	124850	1.41411	0.699011	0.186535	N.S.
pme0534	C6H12O7	Gluconic acid	Others	Saccharides and Alcohols	526-95-4	2	549000	574880	641540	758450	393830	464420	1.09199	0.525505	0.283376	N.S.	0.503558
mws0612	C10H12O4	3,4-Dimethoxyphenyl acetic acid	Phenolic acids	Phenolic acids	93-40-3	3	27521	24942	30939	17385	17235	14518	1.6973	1.49426	0.00174498	Up
HJAP052	C10H12O4	2,4,5-Trimethoxybenzaldehyde	Phenolic acids	Phenolic acids	4460-86-0	3	24506	16363	24685	25545	27374	21442	0.881564	0.719768	0.209897	N.S.
MWStz083	C10H16N2O2	Cyclo(D-Val-L-Pro)	Amino acids and derivatives	Amino acids and derivatives	27483-18-7	3	5106.9	4724.8	5888.9	24452	5281.8	4087.5	0.464814	0.560075	0.239961	N.S.
pme3827	C9H11NO4	3,4-Dihydroxy-L-phenylalanine (L-Dopa)	Amino acids and derivatives	Amino acids and derivatives	59-92-7	3	108600	117890	583520	1450100	996610	590170	0.266724	1.24326	0.0298657	Down
Zmzn000079	C4H9O7P	D-Erythrose-4-phosphate	Others	Saccharides and Alcohols	585-18-2	3	385750	308980	345140	384420	281120	349510	1.02445	0.21691	0.406486	N.S.
pmb2640	C12H24O2	Dodecanoic acid (Lauric acid)	Lipids	Free fatty acids	143-07-7	1	218510	179960	238970	356460	337880	255490	0.67111	1.34482	0.0204767	Down
mws5037	C9H18N2O3	L-Alanyl-L-leucine	Amino acids and derivatives	Amino acids and derivatives	3303-34-2	3	393480	337330	121180	107050	154980	273330	1.59143	0.64581	0.20506	N.S.
NK10251888	C8H18N4O2	NG,NG-Dimethyl-L-arginine	Amino acids and derivatives	Amino acids and derivatives	30315-93-6	1	2017100	2367700	1204100	2617800	2087400	1739400	0.867222	0.549165	0.258353	N.S.
MWS5164	C8H18N4O2	N,N'-Dimethylarginine;SDMA	Amino acids and derivatives	Amino acids and derivatives	30344-00-4	1	2321800	2478900	1510500	2929000	2065800	2110900	0.888188	0.502962	0.270474	N.S.
mws0282	C11H12N2O2	L-Tryptophan	Amino acids and derivatives	Amino acids and derivatives	73-22-3	1	22948000	24922000	24256000	8627900	9126000	22125000	1.80863	1.22718	0.0433137	Up	19.0208
Zmtn001464	C10H7NO4	4,8-Dihydroxyquinoline-2-carboxylic acid	Organic acids	Organic acids	59-00-7	3	28516	34963	41532	11258	13905	28135	1.97026	1.28001	0.0329919	Up
MWSmce577	C12H14O3	(E)-Ethyl p-methoxycinnamate	Phenolic acids	Phenolic acids	24393-56-4	3	126780	126780	96343	96850	76090	48763	1.57825	1.14399	0.04607	Up
Lmln010063	C14H22O	2,6-Di-tert-butylphenol*	Phenolic acids	Phenolic acids	128-39-2	1	125300	120170	150020	147670	184890	135540	0.844884	0.969577	0.112714	N.S.
Lmbn013410	C14H22O	2,4-Di-Tert-Butylphenol*	Phenolic acids	Phenolic acids	96-76-4	1	117900	109630	141420	134420	160380	125160	0.878536	0.873832	0.143295	N.S.
Zmgn002106	C11H13NO3	N-Acetyl-L-phenylalanine	Amino acids and derivatives	Amino acids and derivatives	2018-61-3	1	137730	125450	166420	108370	116940	117800	1.25208	1.23805	0.0332846	N.S.
MWSmce083	C11H12O4	Ferulic acid methyl ester	Phenolic acids	Phenolic acids	2309-07-1	3	126940	47653	144950	18171	18509	16277	6.03401	1.44311	0.00434865	Up
Zmpn000199	C6H10O8	D-Galactaric acid	Others	Saccharides and Alcohols	526-99-8	2	2023100	2197900	1815600	747140	452090	881460	2.90125	1.51143	0.0030803	Up
Hmcn000192	C7H14O7	Sedoheptulose	Others	Saccharides and Alcohols	3019-74-7	2	495510	715410	375150	236980	103280	155400	3.19992	1.43666	0.00879334	Up
MWStz261	C11H18N2O2	Cyclo(D-Leu-L-Pro)	Amino acids and derivatives	Amino acids and derivatives	36238-67-2	3	6922.2	5023.9	4425.6	14698	2434.6	5396.2	0.726701	0.0724145	0.447405	N.S.
pme0109	C10H13NO4	Methyldopa	Amino acids and derivatives	Amino acids and derivatives	555-30-6	3	11848	11717	15124	18828	14881	9430.8	0.896828	0.291931	0.372213	N.S.
pmb2507	C5H11O7P	2-Deoxyribose-1-phosphate	Nucleotides and derivatives	Nucleotides and derivatives	17210-42-3	3	1014600	799390	870830	1155400	781330	609320	1.0545	0.290019	0.348347	N.S.
mws0863	C5H11O7P	2-Deoxyribose-5'-phosphate	Nucleotides and derivatives	Nucleotides and derivatives	102916-66-5	3	102900	49645	43217	15222	66423	67698	1.31082	0.461662	0.263051	N.S.
pme0170	C8H16N4O3	N-Acetyl-L-Arginine	Amino acids and derivatives	Amino acids and derivatives	155-84-0	3	18692	17009	28333	40231	67446	42839	0.42543	1.42092	0.00978092	Down
MWS1900	C11H20O4	Undecanedioic acid	Lipids	Free fatty acids	1852-04-6	3	103740	47523	71044	39736	37385	36893	1.94982	1.23392	0.0262455	Up
Lmrj001698	C9H18N2O4	L-Seryl-L-Isoleucine	Amino acids and derivatives	Amino acids and derivatives	91086-51-0	2	136820	140290	128920	150520	79062	100410	1.23042	0.898523	0.134865	N.S.
mws1337	C9H17NO5	D-Pantothenic Acid	Others	Vitamin	79-83-4	1	3998000	3244000	2837100	3880000	3041800	3017100	1.01411	0.0257422	0.468384	N.S.
pme1228	C11H12N2O3	5-Hydroxy-L-tryptophan	Amino acids and derivatives	Amino acids and derivatives	56-69-9	3	49228	53300	79753	32412	24326	25167	2.22552	1.47046	0.00542711	Up
mws2608	C8H15NO6	N-Acetyl-D-galactosamine	Others	Saccharides and Alcohols	1811-31-0	3	127510	226070	242080	137440	84108	64931	2.07924	1.26674	0.0340314	Up
mws4174	C8H15NO6	N-Acetyl-D-mannosamine	Others	Saccharides and Alcohols	7772-94-3	1	269940	369570	426600	259100	162900	139280	1.89943	1.32725	0.022819	Up
pme2755	C8H15NO6	N-Acetyl-D-glucosamine	Others	Saccharides and Alcohols	7512-17-6	3	304960	277980	284190	383500	679200	438550	0.577605	1.36435	0.0206209	Down
MWSmce177	C12H14O4	Ethyl ferulate	Phenolic acids	Phenolic acids	4046-02-0	3	26369	27672	35459	48792	18684	34551	0.877219	0.0923358	0.417598	N.S.
mws5042	C11H14N2O3	L-Glycyl-L-phenylalanine	Amino acids and derivatives	Amino acids and derivatives	721-66-4	3	277390	197510	214510	161760	157660	190910	1.35091	1.20881	0.0341896	Up
MWS4296	C11H14N2O3	Glycylphenylalanine	Amino acids and derivatives	Amino acids and derivatives	3321-03-7	3	400040	242420	196140	178570	199880	263280	1.30678	0.650813	0.192074	N.S.
mws0520	C11H13NO4	N-Acetyl-L-tyrosine	Amino acids and derivatives	Amino acids and derivatives	537-55-3	3	62664	52103	50158	75345	58280	64741	0.831418	1.07307	0.0720173	N.S.
mws4085	C11H12O5	Sinapic acid	Phenolic acids	Phenolic acids	530-59-6	3	27781	43719	46689	30661	22414	29412	1.43282	1.14452	0.0726869	N.S.
HJAP044	C12H16O4	1-(2,4,5-Trimethoxyphenyl)propan-1-one	Phenolic acids	Phenolic acids	3904-18-5	2	294000	325330	360030	145620	431330	335420	1.07342	0.347532	0.324465	N.S.
Cmsp002787	C11H14O5	3,4'-Dihydroxy-3',5'-dimethoxypropiophenone	Phenolic acids	Phenolic acids	136196-47-9	2	11553	22302	15710	11543	17560	15977	1.09949	0.292182	0.38063	N.S.
pmb2643	C14H26O2	Myristoleic acid	Lipids	Free fatty acids	544-64-9	3	5805.9	3698.9	3733.8	6915.2	4279.5	4225.5	0.858523	0.541729	0.268849	N.S.
pme1194	C9H13N3O4	2'-Deoxycytidine	Nucleotides and derivatives	Nucleotides and derivatives	951-77-9	3	72253	44225	98739	59966	47238	61466	1.27596	0.596878	0.234829	N.S.
Zmjn003398	C12H20O4	2-Dodecenedioic acid	Lipids	Free fatty acids	6402-36-4	3	74902	31690	40548	27675	26623	27825	1.7917	1.06912	0.0572279	N.S.
Lmhp001461	C11H20N2O3	L-Prolyl-L-Leucine	Amino acids and derivatives	Amino acids and derivatives	52899-07-7	1	127710	71280	76609	96085	61101	69625	1.2151	0.541061	0.23883	N.S.
mws0119	C14H28O2	Myristic Acid	Lipids	Free fatty acids	544-63-8	1	15483000	13359000	14102000	20900000	18705000	15868000	0.774142	1.3209	0.0252245	N.S.
pma6455	C5H11O8P	Ribulose-5-phosphate	Others	Saccharides and Alcohols	4300-28-1	3	281970	123680	140290	35447	153080	222020	1.32979	0.520973	0.245184	N.S.
mws0474	C12H22O4	Dodecanedioic aicd	Lipids	Free fatty acids	693-23-2	2	2060.6	1332.3	1480.9	2074.1	1794.6	1193.7	0.962745	0.193838	0.447649	N.S.
pmb0962	C10H22N2O4	L-Lysine-Butanoic Acid	Amino acids and derivatives	Amino acids and derivatives	80407-71-2	3	17600	12687	10044	8144.5	9383.3	8361.7	1.55781	1.17775	0.0339093	Up
mws4176	C12H16N2O3	L-Alanyl-L-Phenylalanine	Amino acids and derivatives	Amino acids and derivatives	3061-90-3	2	62357	53605	54311	68241	39972	43723	1.12069	0.609202	0.230977	N.S.
Lmyn000160	C8H14O8	Mucic acid Dimethyl Ester	Phenolic acids	Phenolic acids	-	3	575220	552270	501940	523510	329420	528080	1.17988	0.853984	0.15537	N.S.
HJAP046	C12H14O5	1-(2,4,5-Trimethoxyphenyl)-1,2-propanedione	Phenolic acids	Phenolic acids	2020-84-0	2	208560	57608	231530	4361500	1295100	1334300	0.0711923	1.44782	0.00588381	Down
MWS0552	C15H28O2	Cis-10-Pentadecenoic Acid(C15: 1)	Lipids	Free fatty acids	84743-29-3	2	148650	120940	161970	264110	223480	156350	0.670187	1.19506	0.0479581	Down
pme2827	C16H32O	Palmitaldehyde	Lipids	Free fatty acids	629-80-1	3	12931000	10730000	15734000	15340000	11164000	11146000	1.04635	0.240935	0.392404	N.S.
pme0264	C10H14N2O5	Thymidine	Nucleotides and derivatives	Nucleotides and derivatives	50-89-5	3	43402	49077	68291	114620	63947	63708	0.663585	0.963911	0.0884848	N.S.
mws0359	C15H30O2	Pentadecanoic Acid	Lipids	Free fatty acids	1002-84-2	1	1154300	1033500	1125600	1649400	1291200	1143000	0.811392	1.06094	0.0769433	N.S.
MWS2430	C15H30O2	13-methylmyristic acid	Lipids	Free fatty acids	2485-71-4	1	403170	297120	434180	670290	324610	294820	0.879625	0.192641	0.40884	N.S.
pme3732	C9H13N3O5	Cytidine	Nucleotides and derivatives	Nucleotides and derivatives	65-46-3	1	753140	951780	789610	772810	386770	421620	1.57762	1.20411	0.0471319	Up
ML10180524	C9H13N3O5	Cytarabine	Nucleotides and derivatives	Nucleotides and derivatives	147-94-4	1	515520	336580	643900	349820	407030	434980	1.25521	0.675958	0.191594	N.S.
MWSmce295	C9H12N2O6	1-beta-D-Arabinofuranosyluracil	Nucleotides and derivatives	Nucleotides and derivatives	3083-77-0	3	51531	61403	60939	58952	25398	36561	1.43802	1.07632	0.0845291	N.S.
mws0976	C9H12N2O6	β-Pseudouridine	Nucleotides and derivatives	Nucleotides and derivatives	1445-07-4	3	35567	38789	35188	13462	26106	29466	1.58681	1.14087	0.0519146	N.S.
pme2266	C10H16N2O3S	Biotin	Others	Vitamin	58-85-5	3	212000	143880	125520	69036	93481	107860	1.78048	1.25057	0.0250461	Up
MWStz255	C14H16N2O2	Cyclo(Pro-Phe)	Amino acids and derivatives	Amino acids and derivatives	3705-26-8	3	2483.2	1754.1	2727.8	31824	2123.1	4609.3	0.180647	0.844335	0.126536	N.S.
MWStz205	C14H16N2O2	Cyclo(D-Phe-L-Pro)	Amino acids and derivatives	Amino acids and derivatives	26488-24-4	3	2778.6	2646.4	2342.8	31279	1691	3664.6	0.212035	0.624541	0.204126	N.S.
MWS5231	C13H24O4	Tridecanedioic acid	Lipids	Free fatty acids	505-52-2	1	189150	168100	159750	213830	198450	180950	0.8715	1.16582	0.0593311	N.S.
Lmhp002031	C12H24N2O3	L-Leucyl-L-Leucine	Amino acids and derivatives	Amino acids and derivatives	3303-31-9	1	218900	166920	203380	348520	178160	225470	0.783354	0.682845	0.188417	N.S.
MWSmce265	C14H14O4	Decursinol	Others	Saccharides and Alcohols	23458-02-8	3	71774	70689	200260	65692	133430	87455	1.19592	0.176244	0.413243	N.S.
mws0124	C13H14N2O3	N-(3-Indolylacetyl)-L-alanine	Amino acids and derivatives	Amino acids and derivatives	57105-39-2	3	9027	8859.7	14734	5410.8	3841.8	7798.4	1.91313	1.2906	0.033103	Up
Lmrj002087	C10H18N2O5	L-Isoleucyl-L-Aspartate	Amino acids and derivatives	Amino acids and derivatives	-	2	202510	256360	195900	96913	98624	99360	2.22033	1.55743	0.000372053	Up
MWSmce116	C10H13N5O3	5'-Deoxyadenosine	Nucleotides and derivatives	Nucleotides and derivatives	4754-39-6	1	90378	69711	55433	226540	143510	92767	0.465674	1.25704	0.0354081	Down
pme3961	C10H13N5O3	2'-Deoxyadenosine	Nucleotides and derivatives	Nucleotides and derivatives	958-09-8	1	585350	634270	967260	1266100	483270	301140	1.06651	0.393	0.323627	N.S.
pma3101	C11H14NO6+	Nicotinate D-ribonucleoside	Others	Vitamin	17720-18-2	3	3865700	5099100	5081200	6122500	4140500	3807800	0.998237	0.110766	0.473313	N.S.
mws1488	C16H32O2	Palmitic acid	Lipids	Free fatty acids	57-10-3	1	79165	71584	73710	84196	82054	82632	0.901869	1.3973	0.0139806	N.S.
mws0120	C8H20NO6P	Choline Alfoscerate	Lipids	PC	28319-77-9	1	5254600	3668200	2430300	8363700	3855700	2935000	0.749162	0.494445	0.28758	N.S.
MWSslk133	C14H26O4	1,14-Tetradecanedioic Acid	Lipids	Free fatty acids	821-38-5	3	9562	6680.5	7745.8	10359	7578.4	6779.3	0.97053	0.163847	0.444729	N.S.
Zmyn000110	C6H14NO8P	D-Glucosamine 1-phosphate	Others	Saccharides and Alcohols	2152-75-2	3	134860	116770	120210	106220	106990	153920	1.01283	0.185361	0.424742	N.S.
mws1090	C6H13O9P	Glucose-1-phosphate*	Others	Saccharides and Alcohols	59-56-3	1	4252000	3061700	2540500	2410400	3085100	3698400	1.07182	0.197015	0.384197	N.S.
MWS2442	C6H13O9P	D-Fructose 6-Phosphate	Others	Saccharides and Alcohols	643-13-0	1	3944700	3045300	3147700	2159400	3780600	3833800	1.03723	0.185029	0.387348	N.S.	0.00373928
mws0866	C6H13O9P	D-Glucose 6-phosphate*	Others	Saccharides and Alcohols	56-73-5	1	4819600	4047200	4361400	4211200	4020800	4303200	1.05528	0.641545	0.198166	N.S.	0.00107121
MWS4309	C13H15N3O3	Glycyl-tryptophan	Amino acids and derivatives	Amino acids and derivatives	2390-74-1	2	41098	41440	20469	12950	25193	12467	2.03531	1.11391	0.0467846	Up
Zmpn000095	C6H15O9P	Sorbitol-6-phosphate	Others	Saccharides and Alcohols	20479-58-7	2	71834	83696	52010	109110	71747	63057	0.850874	0.524265	0.260815	N.S.
mws0715	C13H16N2O4	Phenylacetyl-L-glutamine	Amino acids and derivatives	Amino acids and derivatives	28047-15-6	3	21186	13613	26805	7243.1	17239	10901	1.74106	1.01436	0.0721702	N.S.
Zmyn004943	C17H28O2	Norlinolenic acid	Lipids	Free fatty acids	-	3	35310	18505	20742	14853	17266	15342	1.57091	1.05556	0.0568702	N.S.
pmb0952	C12H17N4OS+	Thiamine (Vitamin B1)	Others	Vitamin	70-16-6	3	225630	401080	46192	83992	28317	145820	2.60684	0.761695	0.180686	N.S.
pme1184	C10H13N5O4	2'-Deoxyguanosine	Nucleotides and derivatives	Nucleotides and derivatives	961-07-9	3	236490	237890	240940	302290	187320	176400	1.07404	0.471596	0.291373	N.S.
pme0230	C10H13N5O4	Adenosine	Nucleotides and derivatives	Nucleotides and derivatives	58-61-7	1	50687000	60270000	42243000	58682000	27567000	22272000	1.41171	0.902108	0.121828	N.S.	3.15292
pme1119	C10H12N4O5	Inosine	Nucleotides and derivatives	Nucleotides and derivatives	58-63-9	3	68035	60739	49149	108480	79721	88369	0.64332	1.36454	0.0141435	Down
pmp000086	C13H16O6	1-Feruloyl-sn-glycerol	Phenolic acids	Phenolic acids	-	3	53198	109290	114460	150890	78472	52492	0.982594	0.0918604	0.478414	N.S.
pmp000087	C13H16O6	2-Feruloyl-sn-glycerol	Phenolic acids	Phenolic acids	-	2	69108	96124	132070	175990	87884	54300	0.934401	0.0536299	0.485976	N.S.
mws0383	C17H32O2	10-Heptadecenoic Acid	Lipids	Free fatty acids	29743-97-3	1	4015000	3657300	3869100	6722600	4666400	3874500	0.756144	0.97992	0.0986556	N.S.
MWS20159	C13H18O6	Phenyl-β-D-glucopyranoside	Others	Saccharides and Alcohols	-	3	2335.6	6315.6	4893.7	15269	4301.7	7646.4	0.497661	0.812799	0.121422	N.S.
mws0362	C17H34O2	Heptadecanoic acid	Lipids	Free fatty acids	506-12-7	1	49106	32382	44653	87079	44913	36949	0.746657	0.620904	0.228799	N.S.
Lmmn003323	C16H32O3	2-Hydroxyhexadecanoic acid	Organic acids	Organic acids	764-67-0	1	30577000	26046000	32117000	13710000	18166000	17397000	1.80099	1.47113	0.00269656	Up
MWSslk154	C12H20O7	Triethyl citrate	Organic acids	Organic acids	77-93-0	3	29873	19704	32756	24645	34052	21278	1.02948	0.0116537	0.454281	N.S.
pmb1574	C18H28O2	9,12-Octadecadien-6-Ynoic Acid	Lipids	Free fatty acids	61481-29-6	3	129330	89705	180640	237150	137650	169650	0.734089	0.823435	0.137885	N.S.
Lmlp012720	C16H22O4	Dibutyl phthalate*	Phenolic acids	Phenolic acids	84-74-2	1	34506000	28053000	35785000	40253000	35974000	29298000	0.93195	0.477803	0.30167	N.S.
Lmxp011770	C16H22O4	Diisobutyl phthalate*	Phenolic acids	Phenolic acids	84-69-5	1	34440000	27998000	36403000	41104000	35766000	29105000	0.932682	0.437207	0.316907	N.S.
MWSmce341	C16H22O4	Butyl isobutyl phthalate	Phenolic acids	Phenolic acids	17851-53-5	2	34979000	29298000	37576000	42131000	37138000	30701000	0.926189	0.510348	0.283117	N.S.
mws5035	C15H22N2O3	L-Leucyl-L-phenylalanine	Amino acids and derivatives	Amino acids and derivatives	56217-82-4	2	252330	236060	204630	353370	188900	242130	0.883503	0.341705	0.32517	N.S.
pmb1650	C18H30O2	Octadeca-11E,13E,15Z-trienoic acid	Lipids	Free fatty acids	25575-00-2	3	5080300	3928100	5280300	6125400	5317800	4064000	0.921424	0.434425	0.321533	N.S.
MWSmce692	C18H30O2	γ-Linolenic Acid*	Lipids	Free fatty acids	506-26-3	1	396210	327010	318200	372750	368250	375050	0.93313	0.812976	0.172454	N.S.
Lmbn005923	C18H30O2	Crepenynic acid	Lipids	Free fatty acids	2277-31-8	1	388140	318330	298950	371110	359940	344460	0.934831	0.724399	0.210113	N.S.
mws0367	C18H30O2	α-Linolenic Acid*	Lipids	Free fatty acids	463-40-1	1	28640000	22889000	22774000	26534000	26377000	25452000	0.94819	0.651861	0.2427	N.S.
pmb0889	C18H30O2	Punicic acid (9Z,11E,13Z-octadecatrienoic acid)	Lipids	Free fatty acids	544-72-9	1	1796900	1390000	3123800	4375300	2900800	2787000	0.627113	1.04891	0.0726324	N.S.
mws0629	C13H16N2O5	L-Aspartyl-L-Phenylalanine	Amino acids and derivatives	Amino acids and derivatives	13433-09-5	3	196670	294780	368060	201390	208260	177110	1.46484	1.11567	0.0688887	N.S.
mws1491	C18H32O2	Linoleic acid	Lipids	Free fatty acids	60-33-3	1	25347000	22046000	19344000	24209000	23960000	22222000	0.94809	0.606922	0.258293	N.S.
Lmbn006152	C18H32O2	(9Z,11E)-Octadecadienoic acid	Lipids	Free fatty acids	2540-56-9	1	66249	54800	50655	59655	54507	53500	1.02411	0.103031	0.420435	N.S.
Hmhp001812	C11H15N5O4	2'-O-Methyladenosine	Nucleotides and derivatives	Nucleotides and derivatives	2140-79-6	3	435650	363020	381060	834300	487460	568710	0.624041	1.25408	0.0283227	Down
MWS4354	C11H15N5O4	N6-methyladenosine	Nucleotides and derivatives	Nucleotides and derivatives	1867-73-8	3	50583	33598	51564	55885	23824	24907	1.29755	0.738105	0.17774	N.S.
YC512118	C18H35NO	Oleamide (9-Octadecenamide)	Lipids	Free fatty acids	301-02-0	1	33340	10193	12220	19347	14108	11987	1.2269	0.0801339	0.425067	N.S.
mws2623	C18H34O2	11-Octadecanoic acid(Vaccenic acid)	Lipids	Free fatty acids	506-17-2	1	35410000	31159000	26525000	47417000	40701000	35363000	0.753914	1.24772	0.0383325	Down
mws0396	C18H34O2	Elaidic Acid	Lipids	Free fatty acids	112-79-8	3	59177000	53227000	46134000	77142000	67013000	58676000	0.781626	1.23015	0.0417903	N.S.
mws0668	C10H12N4O6	Xanthosine	Nucleotides and derivatives	Nucleotides and derivatives	146-80-5	2	149770	94693	161570	320070	299880	308400	0.437371	1.48614	0.00354602	Down
Zmyn005026	C18H36O2	16-Methylheptadecanoic acid	Lipids	Free fatty acids	2724-58-5	1	124140	104630	170330	89901	88401	80323	1.54316	1.28809	0.0239486	Up
mws1489	C18H36O2	Stearic Acid	Lipids	Free fatty acids	57-11-4	3	51400000	43445000	37872000	44058000	52741000	53225000	0.884638	0.864175	0.152233	N.S.
pma1751	C12H15NO7	N-(beta-D-Glucosyl)nicotinate	Others	Vitamin	-	3	44911	244200	84686	92548	164160	196950	0.823962	0.47663	0.256479	N.S.
MWSslk132	C16H30O4	Hexadecanedioic acid	Lipids	Free fatty acids	505-54-4	1	277460	232340	293870	119280	239860	240820	1.33954	0.872531	0.119603	N.S.
Zmyn005252	C17H34O3	3-Hydroxy-palmitic acid methyl ester	Lipids	Free fatty acids	51883-36-4	1	643320	654460	876700	319540	405710	349100	2.024	1.49209	0.00230717	Up
mws1436	C18H38O2	1,18-Octadecanediol	Lipids	Free fatty acids	3155-43-9	2	6398	3596.3	4352.6	7271.4	6363.9	5159	0.763364	1.00767	0.107473	N.S.
Lmyn007883	C16H32O4	9,16-Dihydroxypalmitic acid	Lipids	Free fatty acids	38076-49-2	3	40960	44665	33923	19055	13459	37693	1.70279	1.16526	0.0594626	N.S.
Zmyn004548	C18H28O3	12-Oxo-phytodienoic acid	Lipids	Free fatty acids	85551-10-6	1	21135	13886	21625	34356	30244	34570	0.571201	1.41411	0.00922291	Down
MWSmce689	C19H32O2	Methyl linolenate	Lipids	Free fatty acids	301-00-8	3	213540	204340	295650	1271200	794120	586270	0.269095	1.47053	0.00366425	Down
Zmyn004732	C18H30O3	2R-hydroxy-9Z,12Z,15Z-octadecatrienoic acid	Lipids	Free fatty acids	-	3	28369	21505	40681	37086	25576	19788	1.0983	0.271176	0.36889	N.S.
Zmyn004676	C18H30O3	17-Hydroxylinolenic acid	Lipids	Free fatty acids	-	3	39036	25877	50516	55580	27078	23692	1.08537	0.282635	0.367321	N.S.
Lmbn005443	C18H30O3	13-KODE; (9Z,11E)-13-Oxooctadeca-9,11-dienoic acid*	Lipids	Free fatty acids	54739-30-9	1	34244	21160	46252	51857	46000	32357	0.780684	0.763588	0.179144	N.S.
Zmpn003368	C18H30O3	13S-Hydroxy-9Z,11E,15Z-octadecatrienoic acid	Lipids	Free fatty acids	87984-82-5	1	214000	127110	426790	919920	356260	344400	0.473843	0.975529	0.0932817	N.S.
pmb2787	C18H30O3	9-Oxo-10E,12Z-octadecadienoic acid	Lipids	Free fatty acids	54232-59-6	3	26247	18860	33507	37782	33416	25883	0.809777	0.807093	0.161167	N.S.
pmb2786	C18H30O3	9-Hydroxy-10,12,15-octadecatrienoic acid*	Lipids	Free fatty acids	89886-42-0	1	31351	25413	46830	47026	40440	31019	0.874322	0.538766	0.259918	N.S.
pmb2792	C18H30O3	13-Hydroxy-6,9,11-octadecatrienoic acid	Lipids	Free fatty acids	74784-20-6	3	15313	12926	22937	11800	13865	7927.7	1.52343	1.01193	0.0769266	N.S.
Lmcn009539	C19H34O2	E,E,Z-1,3,12-Nonadecatriene-5,14-diol	Lipids	Free fatty acids	-	3	77762	75225	76487	188570	148600	143790	0.477117	1.54043	0.000519794	Down
Hmqp005455	C18H32O3	15(R)-Hydroxylinoleic Acid*	Lipids	Free fatty acids	177931-23-6	1	132060	121400	173180	334630	286250	127350	0.570199	1.0028	0.0978721	N.S.
Hmqp005411	C18H32O3	9-Oxo-12Z-Octadecenoic acid*	Lipids	Free fatty acids	112543-32-5	1	143490	114680	192640	350520	286450	127370	0.589803	0.922087	0.123866	N.S.
Lmbn005369	C18H32O3	13(S)-HODE;13(S)-Hydroxyoctadeca-9Z,11E-dienoic acid*	Lipids	Free fatty acids	10219-69-9	1	397240	312930	787930	1379500	716930	648670	0.545736	1.01752	0.0802211	N.S.
Rfmb091	C18H32O3	9S-Hydroxy-10E,12Z-octadecadienoic acid*	Lipids	Free fatty acids	15514-85-9	1	416530	304810	831520	1449100	722580	659780	0.548431	0.982705	0.0904274	N.S.
Lmbn005662	C18H32O3	9(10)-EpOME;(9R,10S)-(12Z)-9,10-Epoxyoctadecenoic acid	Lipids	Free fatty acids	16833-56-0	3	25309	18176	35195	60959	21787	23669	0.739369	0.419117	0.296441	N.S.
pmb2799	C18H32O3	12,13-Epoxy-9-Octadecenoic Acid	Lipids	Free fatty acids	6799-85-5	1	39081	37018	68648	134420	65153	45244	0.591246	0.8178	0.143604	N.S.
pme1474	C11H15N5O3S	5'-Deoxy-5'-(methylthio)adenosine	Nucleotides and derivatives	Nucleotides and derivatives	2457-80-9	1	22235000	18424000	15885000	14908000	21647000	21368000	0.976193	0.164036	0.453769	N.S.
pmb0197	C11H15N5O5	N7-Methylguanosine	Nucleotides and derivatives	Nucleotides and derivatives	20244-86-4	3	127430	92407	108880	50890	84036	103270	1.38003	0.943587	0.0984405	N.S.
Lmbn009444	C18H34O3	Ricinoleic acid	Lipids	Free fatty acids	141-22-0	2	5696.5	4115.5	5953.9	3915.6	5997.9	3116.1	1.21001	0.599082	0.19595	N.S.
pmf0297	C20H42O	1-Eicosanol	Lipids	Free fatty acids	629-96-9	3	4347.7	3623.5	5864.6	5826.2	6031.4	3605.9	0.894739	0.417562	0.326721	N.S.
MA10012327	C18H37NO2	D-Sphingosine	Lipids	Sphingolipids	123-78-4	2	2634.5	3872.1	3257.8	3282.2	4382.6	4265.9	0.818426	0.882456	0.115147	N.S.
pmb3142	C13H16O8	Salicylic acid-2-O-glucoside	Phenolic acids	Phenolic acids	10366-91-3	3	9762900	12208000	15999000	1446300	12503000	8804200	1.66875	0.800069	0.146237	N.S.
Lmsn002247	C13H16O8	1-O-Salicyloyl-β-D-glucose	Phenolic acids	Phenolic acids	60517-74-0	1	9829300	10900000	13274000	1161300	10156000	7402100	1.81647	0.868287	0.12216	N.S.
MWS4295	C18H36O3	DL-2-hydroxystearic acid	Lipids	Free fatty acids	629-22-1	1	1541400	1738700	1927800	969740	1097200	1206900	1.59076	1.4971	0.0034241	Up
Zmyn005384	C18H36O3	2R-Hydroxyoctadecanoic Acid	Lipids	Free fatty acids	26633-48-7	1	1625800	1733200	1982000	960830	1124100	1215400	1.61832	1.49672	0.00297157	Up
MWS5235	C18H36O3	12-Hydroxyoctadecanoic acid	Lipids	Free fatty acids	106-14-9	3	26089	24789	24403	30884	30697	24666	0.872854	1.08712	0.0812169	N.S.
Lmqn008288	C18H36O3	3-Hydroxyoctadecanoic Acid	Lipids	Free fatty acids	45261-96-9	1	105100	137070	88819	164520	74264	79030	1.04146	0.294224	0.379207	N.S.
pmb3079	C8H16NO9P	N-Acetyl-D-glucosamine-1-phosphate	Others	Saccharides and Alcohols	6866-69-9	1	103620	71000	153640	87506	109010	137040	0.984123	0.145378	0.430001	N.S.
Zmhn000892	C13H18O8	4-O-Glucosyl-3,4-dihydroxybenzyl alcohol	Phenolic acids	Phenolic acids	-	2	128580	147080	187420	13566	135880	114670	1.75332	0.822301	0.139089	N.S.
MWSmce549	C17H34O4	1-Monomyristin	Lipids	Free fatty acids	589-68-4	3	528680	339090	493340	445620	350360	313170	1.22716	0.74512	0.158345	N.S.
mws0369	C20H32O2	Arachidonic Acid	Lipids	Free fatty acids	506-32-1	1	37202	37311	58123	273190	110740	90667	0.279471	1.3274	0.0168522	Down
pme1086	C10H17N3O6S	Glutathione reduced form	Amino acids and derivatives	Amino acids and derivatives	70-18-8	1	758780	364460	4911.8	9931.7	39510	313580	3.10767	0.31135	0.344935	N.S.
pmn001610	C20H36O2	Eicosadienoic acid	Lipids	Free fatty acids	5598-38-9	1	1442300	1206700	780070	2297700	2519300	2278900	0.483247	1.45293	0.00749417	Down
pmb2791	C18H30O4	9-Hydroperoxy-10E,12,15Z-octadecatrienoic acid	Lipids	Free fatty acids	111004-08-1	3	40507	29174	77900	70273	48194	48229	0.88533	0.444251	0.288268	N.S.
pmb2789	C18H30O4	13S-Hydroperoxy-6Z,9Z,11E-octadecatrienoic acid	Lipids	Free fatty acids	121107-97-9	3	54548	39178	107030	98948	59620	63623	0.903529	0.355582	0.324375	N.S.
Zmzn003953	C18H30O4	13(s)-hydroperoxy-(9z,11e,15z)-octadecatrienoic acid	Lipids	Free fatty acids	67597-26-6	3	165730	147310	149320	226540	202520	180510	0.758502	1.41536	0.0111029	Down
Zmyn004449	C18H30O4	9-Hydroxy-12-oxo-10(E),15(Z)-octadecadienoic acid	Lipids	Free fatty acids	-	1	4751.5	3587.3	4108.5	6333.1	5181.5	4025.4	0.800985	0.946598	0.121001	N.S.
Hmqp006221	C19H34O3	13-Hydroxy-9Z,11E-octadecadienoic acid	Lipids	Free fatty acids	18104-45-5	3	2306.6	1693.4	1372.1	9245.2	8332.4	4549.3	0.242786	1.50807	0.00324426	Down
pme3967	C12H17N5O5	2-(Dimethylamino)guanosine	Nucleotides and derivatives	Nucleotides and derivatives	2140-67-2	2	322660	323290	267650	253220	219400	233320	1.29416	1.36842	0.0135968	N.S.
Lmcp002302	C12H17N5O5	N6-(2-Hydroxyethyl)adenosine	Nucleotides and derivatives	Nucleotides and derivatives	4338-48-1	3	361920	316480	268270	222940	206520	228810	1.43812	1.39392	0.00889792	Up
Lmtn003441	C15H20O7	2-Acetyl-3-hydroxyphenyl-1-O-glucoside	Phenolic acids	Phenolic acids	-	3	19052	15135	18257	11121	21993	13189	1.13263	0.471178	0.24659	N.S.
mws0636	C18H20N2O3	L-Phenylalanyl-L-phenylalanine	Amino acids and derivatives	Amino acids and derivatives	2577-40-4	2	29141	26237	26099	26086	23811	21989	1.13342	1.09703	0.0535858	N.S.
Rfmb087	C18H32O4	9-Hydroxy-13-oxo-10-octadecenoic Acid	Lipids	Free fatty acids	-	3	49743	38531	86427	156380	93883	65649	0.553005	1.02464	0.0828824	N.S.
Lmbn005287	C18H32O4	7S,8S-DiHODE; (9Z,12Z)-(7S,8S)-Dihydroxyoctadeca-9,12-dienoic acid	Lipids	Free fatty acids	143288-65-7	1	129120	102260	98358	41691	101990	146960	1.13452	0.460925	0.279845	N.S.
pmn001689	C18H32O4	9-Hydroxy-12-oxo-15(Z)-octadecenoic acid	Lipids	Free fatty acids	-	3	26375	18824	30404	35968	24607	13874	1.0155	0.136263	0.417923	N.S.
pmb2804	C18H32O4	13S-Hydroperoxy-9Z,11E-octadecadienoic acid	Lipids	Free fatty acids	33964-75-9	3	33858	19881	49403	42118	30191	25922	1.04999	0.00753023	0.496322	N.S.
Lmbn004685	C18H32O4	5S,8R-DiHODE; (5S,8R,9Z,12Z)-5,8-Dihydroxyoctadeca-9,12-dienoate	Lipids	Free fatty acids	-	1	25382	16008	26976	34390	21517	16516	0.943982	0.135494	0.449867	N.S.
MWS80007	C18H32O4	13-Hydroperoxy-9Z,11E-octadecadienoic acid	Lipids	Free fatty acids	23017-93-8	1	126060	97367	100920	41924	98067	144600	1.1397	0.475395	0.274533	N.S.
MWS80006	C18H32O4	9-Hydroperoxy-9Z,11E-Octadecadienoic Acid	Lipids	Free fatty acids	5502-91-0	1	83026	63473	65561	27315	61838	89877	1.18449	0.543543	0.245365	N.S.
Lmyn002403	C14H18O8	Mandelic acid-β-glucoside	Phenolic acids	Phenolic acids	-	3	47271	72744	55424	14645	32687	28798	2.30447	1.33452	0.0174929	Up
Cmzp002057	C14H18O8	6-O-Acetylarbutin	Phenolic acids	Phenolic acids	10338-88-2	3	48146	57716	54503	206180	135690	79054	0.380983	1.34373	0.0170472	Down
Lmmn002179	C14H18O8	Methyl salicylate-2-O-glucoside	Phenolic acids	Phenolic acids	10019-60-0	2	156480	193780	193970	47236	132930	113720	1.85184	1.14234	0.0500598	N.S.
Lmbn005822	C18H34O4	9,10-DHOME; (12Z)-9,10-Dihydroxyoctadec-12-enoic acid	Lipids	Free fatty acids	263399-34-4	3	8006	4722.9	5564.1	5472.9	5195.6	3322.1	1.30752	0.734157	0.148082	N.S.
Lmbn007891	C18H34O4	Hydroxy ricinoleic acid	Lipids	Free fatty acids	-	2	9322.3	5878.6	8342.5	10143	4408.8	4375.9	1.24386	0.649628	0.207715	N.S.
Lmbn005487	C18H34O4	12,13-DHOME; (9Z)-12,13-Dihydroxyoctadec-9-enoic acid	Lipids	Free fatty acids	263399-35-5	3	51623	40403	45159	21041	39709	32138	1.47689	1.09324	0.0521351	N.S.
MWSmce539	C18H34O4	Dibutyl sebacate	Lipids	Free fatty acids	109-43-3	3	5184.8	7397.8	9437.4	11667	10142	6324.6	0.782694	0.665172	0.197304	N.S.
pmn001367	C13H16O9	Protocatechuic acid-4-O-glucoside*	Phenolic acids	Phenolic acids	-	1	555530	654020	690130	47950	325710	509580	2.15081	0.97909	0.0945958	N.S.
Lmfp001509	C13H16O9	1-O-Galloyl-rhamnose	Phenolic acids	Phenolic acids	-	3	16822	19307	18298	14860	8760.1	12606	1.50243	1.32202	0.0281643	Up
pmb2871	C13H16O9	1-O-Gentisoyl-D-glucoside*	Phenolic acids	Phenolic acids	23445-11-6	1	706550	516750	721470	31997	431500	496330	2.02617	0.865454	0.123505	N.S.
Zmtn001661	C14H20O8	Vanilloloside	Phenolic acids	Phenolic acids	74950-96-2	2	396940	303680	553190	35466	332830	283820	1.92268	0.857483	0.12507	N.S.
Hmtn001120	C14H20O8	5-(2-Hydroxyethyl)-2-O-glucosylphenol	Phenolic acids	Phenolic acids	-	3	394200	275340	313140	83950	234830	311470	1.55919	0.877849	0.119219	N.S.
pmb2221	C18H39NO3	4-Hydroxysphinganine	Lipids	Sphingolipids	554-62-1	1	2219000	3042200	1201400	1184900	1733800	2209500	1.26021	0.447878	0.293261	N.S.
pmb0751	C16H16O7	Trans-5-O-(p-Coumaroyl)shikimate	Phenolic acids	Phenolic acids	-	3	35046	28855	25726	77388	75388	76723	0.390533	1.5687	0.000234881	Down
mws0582	C11H19N3O6S	S-(Methyl)glutathione	Amino acids and derivatives	Amino acids and derivatives	2922-56-7	3	353930	117510	316500	184280	569560	383820	0.692597	0.643254	0.241075	N.S.
MWSslk257	C9H14N3O8P	Cytidine 5'-monophosphate(Cytidylic acid)	Nucleotides and derivatives	Nucleotides and derivatives	63-37-6	3	173420	186040	176330	169700	77775	143710	1.36966	1.03234	0.0995555	N.S.
Zmhn002301	C15H18O8	p-Coumaric acid-4-O-glucoside	Phenolic acids	Phenolic acids	117405-48-8	3	134480	108520	145870	19777	133720	62648	1.79912	0.907354	0.10244	N.S.
Zmzn001549	C15H18O8	Ferulic acid-1-O-glucoside	Phenolic acids	Phenolic acids	14364-05-7	3	95806	68956	113360	13882	124580	50077	1.47514	0.709822	0.166309	N.S.
pmn001691	C18H32O5	9,12,13-Trihydroxy-10,15-octadecadienoic acid	Lipids	Free fatty acids	-	3	88107	58570	106950	148600	63943	64313	0.916097	0.0722141	0.461682	N.S.
mws0884	C10H12N5O6P	Cyclic 3',5'-Adenylic acid	Nucleotides and derivatives	Nucleotides and derivatives	60-92-4	2	301920	181510	160520	247040	100410	117770	1.38418	0.744665	0.16913	N.S.
Smhn002346	C14H18O9	2,4,6-trihydroxy-acetophenone-6-O-β-D-glucopyranoside	Phenolic acids	Phenolic acids	-	1	7979500	7824400	7280300	794870	5543600	4410900	2.14749	1.00224	0.0809701	N.S.
Zmhn001883	C14H18O9	Vanillic acid-4-O-glucoside	Phenolic acids	Phenolic acids	32142-31-7	3	213580	190690	168600	134180	199800	211270	1.05066	0.271883	0.353032	N.S.
Lmtn002565	C14H18O9	1-O-Vanilloyl-D-Glucose	Phenolic acids	Phenolic acids	-	1	723360	497700	466680	199690	636360	565460	1.20423	0.480926	0.255437	N.S.
pmn001517	C15H22O8	3,4,5-Trimethoxyphenyl-1-O-Glucoside	Phenolic acids	Phenolic acids	-	1	16079000	14812000	14503000	1202600	9229000	8723000	2.36987	1.02812	0.0751769	N.S.
Hmqn003054	C18H34O5	9,10,11-Trihydroxy-12-octadecenoic acid	Lipids	Free fatty acids	61911-67-9	1	25520	18767	28600	43795	17000	18997	0.913463	0.00561717	0.487643	N.S.
Lmbn003970	C18H34O5	9,12,13-TriHOME; 9(S),12(S),13(S)-Trihydroxy-10(E)-octadecenoic acid	Lipids	Free fatty acids	97134-11-7	1	449740	292300	609860	796460	412930	385780	0.847496	0.372162	0.326047	N.S.
pmn001694	C18H34O5	9,10,13-Trihydroxy-11-Octadecenoic Acid	Lipids	Free fatty acids	29907-57-1	1	309110	201570	409890	555560	316350	257220	0.815291	0.475545	0.285632	N.S.
Lmbn004240	C18H34O5	9,10-Dihydroxy-12,13-epoxyoctadecanoic acid	Lipids	Free fatty acids	-	1	12608	7118.7	16213	11679	6420.9	7013.3	1.43111	0.767698	0.165369	N.S.
mws0930	C22H34O2	Docosapentaenoic acid	Lipids	Free fatty acids	24880-45-3	1	5934.8	12844	11121	6253.4	3657.7	2992.4	2.31719	1.29329	0.0302154	Up
pmp001284	C19H38O4	Monopalmitin	Lipids	Glycerol ester	542-44-9	1	384320	351540	389540	351830	332460	310910	1.13083	1.22132	0.031283	N.S.
pme3184	C10H14N5O6P	2'-Deoxyadenosine-5'-monophosphate	Nucleotides and derivatives	Nucleotides and derivatives	653-63-4	1	138520	130020	152970	63194	96929	91057	1.67812	1.3826	0.00987309	Up
pmb0789	C14H21NO8	Pyridoxine-5'-O-glucoside	Others	Vitamin	-	3	341180	358410	432610	150060	290280	292230	1.54552	1.12516	0.055381	N.S.
pmc0066	C10H13N4O7P	2'-Deoxyinosine-5'-monophosphate	Nucleotides and derivatives	Nucleotides and derivatives	3393-18-8	3	1634200	544880	1168800	165390	94976	675860	3.57593	1.21348	0.0420784	Up
pmb2928	C13H16O10	Gallic acid-4-O-glucoside	Phenolic acids	Phenolic acids	84274-52-2	3	21364	39042	13864	6889.3	10909	14834	2.27597	1.15644	0.0526888	N.S.
mws0675	C11H15N2O8P	β-Nicotinamide mononucleotide	Nucleotides and derivatives	Nucleotides and derivatives	1094-61-7	3	715550	576240	322700	105280	282800	412300	2.01715	0.998525	0.0836043	N.S.
pmf0289	C15H21N5O4	Riboprine	Nucleotides and derivatives	Nucleotides and derivatives	7724-76-7	3	5003.3	2356.5	4893.9	11595	13427	8424	0.366373	1.43061	0.0106185	Down
Hmln002806	C16H16O8	5-O-Caffeoylshikimic acid	Phenolic acids	Phenolic acids	180981-12-8	3	10006	9395.4	9596.4	13382	22142	23363	0.492431	1.41504	0.00949792	Down
mws0932	C20H32O4	15-Hydroperoxyicosatetraenoic acid	Lipids	Free fatty acids	70981-96-3	3	463680	550760	542080	131150	202420	502330	1.86209	1.13992	0.0612938	N.S.
MWS20018	C20H32O4	8,9-Dihydroxy-5,11,14,17-eicosatetraenoic acid	Lipids	Free fatty acids	867350-87-6	3	3298	2782.3	2152.5	1255.1	3268.1	4211	0.942593	0.0626531	0.457015	N.S.
pmb3074	C16H18O8	5-O-p-Coumaroylquinic acid*	Phenolic acids	Phenolic acids	1899-30-5	2	12717	8275.3	11630	7566.8	9922	12895	1.07367	0.274984	0.359299	N.S.
pmn001421	C16H18O8	3-O-p-Coumaroylquinic acid*	Phenolic acids	Phenolic acids	87099-71-6	2	11609	6829.2	6058.5	3517.7	6834.9	11228	1.13513	0.347659	0.324548	N.S.
Zmyn000083	C6H14O12P2	D-Glucose 1,6-bisphosphate	Others	Saccharides and Alcohols	10139-18-1	1	54104	32749	43678	23803	22454	42213	1.47543	1.01631	0.0867482	N.S.
pme3311	C6H14O12P2	D-Fructose-1,6-biphosphate	Others	Saccharides and Alcohols	488-69-7	3	105050	68223	107720	64274	38038	91572	1.44928	0.949064	0.117313	N.S.
pmf0400	C22H44O2	Docosanoic acid (Behenic acid)	Lipids	Free fatty acids	112-85-6	3	36501	21206	20557	32259	36019	32591	0.775897	1.03668	0.101149	N.S.
Jmwn002620	C15H18O9	Vanillic Acid-4-O-Glucuronide	Phenolic acids	Phenolic acids	-	2	32654	23562	31061	28792	31281	60215	0.725567	0.727938	0.171751	N.S.
Lmsn002548	C15H18O9	1-O-Caffeoyl-β-D-glucose	Phenolic acids	Phenolic acids	14364-08-0	2	39894	30263	23981	21588	27608	64797	0.825823	0.195517	0.402498	N.S.
Zmhn001793	C15H18O9	6-O-Caffeoyl-D-glucose	Phenolic acids	Phenolic acids	-	3	184860	171000	215750	50240	174400	275530	1.14283	0.503687	0.268426	N.S.
mws0264	C12H22O11	D-Trehalose*	Others	Saccharides and Alcohols	99-20-7	1	415000	369300	380330	422800	753840	595210	0.657296	1.24218	0.0417491	Down	1.08996
pme0519	C12H22O11	D-Sucrose*	Others	Saccharides and Alcohols	57-50-1	1	296450	579730	145670	391170	258200	446570	0.932396	0.311904	0.336462	N.S.
MA10039641	C12H22O11	Lactobiose	Others	Saccharides and Alcohols	63-42-3	1	1538300	1365300	1346600	2487800	3750900	3482100	0.437227	1.52541	0.00181597	Down
mws1333	C12H22O11	Melibiose	Others	Saccharides and Alcohols	585-99-9	1	160160	188550	99262	144580	331640	275540	0.595898	1.00828	0.0968108	N.S.
Lmsn000381	C12H22O11	D-Maltose*	Others	Saccharides and Alcohols	69-79-4	1	252030	311130	328310	209920	572530	593920	0.647696	0.695909	0.1933	N.S.
mws1080	C12H22O11	Galactinol	Others	Saccharides and Alcohols	3687-64-7	1	576830	403770	1140100	694110	781560	930740	0.881271	0.495818	0.267632	N.S.
mws5038	C12H22O11	Isomaltulose*	Others	Saccharides and Alcohols	13718-94-0	1	285490	371360	306870	495030	639250	517140	0.583571	1.46827	0.00420561	Down
mws0906	C16H22O8	Coniferin	Phenolic acids	Phenolic acids	531-29-3	2	486920	516620	431380	76876	308190	547390	1.53886	0.818311	0.146402	N.S.
MWS1983	C12H24O11	Maltitol	Others	Saccharides and Alcohols	585-88-6	3	3294.2	7603	7183	19038	19856	14643	0.337714	1.39099	0.00812248	Down
MWSmce270	C20H26O5	Rosmanol	Phenolic acids	Phenolic acids	80225-53-2	2	93841	82963	133490	53349	39954	37688	2.36882	1.46864	0.00438341	Up
pmb0981	C10H14N5O7P	Adenosine 5'-monophosphate	Nucleotides and derivatives	Nucleotides and derivatives	61-19-8	1	4123300	1680600	1913800	1193800	2136300	3501900	1.12964	0.202036	0.384286	N.S.
Zmjn001030	C10H14N5O7P	Adenosine 2'-Phosphate	Nucleotides and derivatives	Nucleotides and derivatives	130-49-4	3	104970	79598	92816	40451	45539	78317	1.68821	1.25952	0.0311503	Up
pmb0532	C10H13N4O8P	Inosine 5'-monophosphate	Nucleotides and derivatives	Nucleotides and derivatives	131-99-7	3	237930	91412	109610	53731	137670	180350	1.18077	0.262502	0.350771	N.S.
pmb1562	C21H34O4	1-Stearidonoyl-Glycerol	Lipids	Glycerol ester	-	1	10126	5887	4774.9	22783	26497	15609	0.320361	1.47912	0.00651993	Down
Lmhp011562	C21H36O4	1-α-Linolenoyl-glycerol	Lipids	Glycerol ester	-	1	4368800	3234100	2877200	2457300	3762500	3978200	1.02766	0.0718177	0.436726	N.S.
Lmhp011388	C21H36O4	2-α-Linolenoyl-glycerol	Lipids	Glycerol ester	55268-58-1	1	4847200	3521500	4565500	6976700	5975200	5568800	0.698365	1.35477	0.0186492	Down
Lmhp012042	C21H38O4	2-Linoleoylglycerol	Lipids	Glycerol ester	3443-82-1	1	1951900	1634500	1998000	2548500	2179600	1899000	0.842661	1.01287	0.0942352	N.S.
Lmhp112042	C21H38O4	1-Linoleoylglycerol	Lipids	Glycerol ester	2277-28-3	1	1174100	1095800	940770	648090	1024200	1030900	1.18773	0.744673	0.159272	N.S.
Zmhn002334	C16H20O9	6-O-Feruloyl-D-glucose	Phenolic acids	Phenolic acids	137887-25-3	2	95249	56554	63029	57100	69062	63337	1.13368	0.36716	0.287732	N.S.
Hmmn002544	C16H20O9	Ferulic acid-4-O-glucoside	Phenolic acids	Phenolic acids	117405-51-3	1	5394200	4961000	6901900	1201200	4721100	4968700	1.58453	0.855061	0.128922	N.S.
Lmdn009099	C20H20O6	Coniferyl ferulate	Phenolic acids	Phenolic acids	63644-62-2	2	11302	17075	13277	6898.6	12640	25559	0.923641	0.135507	0.456218	N.S.
pmb0296	C21H40O4	1-Oleoyl-Sn-Glycerol	Lipids	Glycerol ester	129784-87-8	1	68859	51725	76453	556340	352010	151800	0.185858	1.43021	0.00853896	Down
Lmsp004450	C20H22O6	Dehydrodiconiferyl alcohol	Phenolic acids	Phenolic acids	97465-82-2	3	16460	25818	28146	22775	16336	23273	1.12888	0.519339	0.31104	N.S.
pma3724	C17H20O9	1-O-Feruloylquinic acid	Phenolic acids	Phenolic acids	-	3	24859	27598	41975	9360.8	14964	26033	1.87522	1.16346	0.0548997	N.S.
mws0179	C17H20O9	Chlorogenic acid methyl ester	Phenolic acids	Phenolic acids	29708-87-0	3	25862	24936	31784	7753.5	17452	31733	1.45037	0.854747	0.13896	N.S.
pmb0752	C17H20O9	3-O-Feruloylquinic acid	Phenolic acids	Phenolic acids	1899-29-2	2	49006	40640	38327	3384.1	37817	49226	1.41521	0.669849	0.192957	N.S.
Lmtn003598	C18H24O8	3-Prenyl-4-O-glucosyloxy-4-hydroxybenzoic acid	Phenolic acids	Phenolic acids	-	3	14566	9987.7	5839.9	5845.6	28606	13506	0.63376	0.546864	0.28586	N.S.
Lmbp002309	C17H22O9	Sinapaldehyde-4-O-Glucoside	Phenolic acids	Phenolic acids	154461-65-1	3	100080	91892	35192	6202.8	59989	58596	1.8204	0.72341	0.168174	N.S.
pmn001695	C16H20O10	Trihydroxycinnamoylquinic acid	Phenolic acids	Phenolic acids	-	2	5066.9	8661.9	2063.5	46487	26424	15234	0.179163	1.36868	0.0140867	Down
pmb0108	C19H18O8	Feruloyl syringic acid	Phenolic acids	Phenolic acids	-	3	865200	617710	651320	110410	787440	927400	1.16928	0.495648	0.259899	N.S.
mws0232	C17H20N4O6	Riboflavin (Vitamin B2)	Others	Vitamin	83-88-5	1	6064800	5141200	8226100	10946000	8208600	5171400	0.79882	0.58842	0.242868	N.S.
pme3337	C14H17N5O8	Succinyladenosine	Nucleotides and derivatives	Nucleotides and derivatives	4542-23-8	1	1932200	1555900	1686700	3178300	3812500	2813200	0.527825	1.53655	0.00213135	Down
Zmhn002227	C17H22O10	4-O-Glucosyl-sinapate	Phenolic acids	Phenolic acids	-	1	1787600	1559400	1639700	337680	777360	990700	2.36815	1.29561	0.0218459	Up
HJN003	C17H22O10	1-O-Sinapoyl-D-glucose	Phenolic acids	Phenolic acids	-	1	1614500	1481700	1592900	257460	794160	971990	2.3172	1.20068	0.0381098	Up
Jmbp006554	C20H20O8	ethyl rosmarinate	Phenolic acids	Phenolic acids	-	3	4096.8	13935	4333.5	9505.7	11413	3994.1	0.897743	0.285866	0.367299	N.S.
pma0110	C18H22O10	4-O-Sinapoylquinic acid	Phenolic acids	Phenolic acids	-	3	2611.9	3642	2442.4	1112.5	1613.5	1731.4	1.95098	1.39518	0.0110599	Up
pmc0281	C15H21N5O8	Ribosyladenosine	Nucleotides and derivatives	Nucleotides and derivatives	-	3	206320	431570	242700	169990	54440	96334	2.74529	1.32106	0.0278451	Up
mws1051	C15H23N6O5S	S-Adenosylmethionine	Amino acids and derivatives	Amino acids and derivatives	485-80-3	3	321300	267820	158970	169630	244150	388800	0.932106	0.149787	0.436586	N.S.
pmf0248	C27H46O2	Delta-Tocopherol	Others	Vitamin	119-13-1	3	12940	11120	15101	14234	10389	13341	1.03153	0.246296	0.408595	N.S.
pme3007	C9H14N2O12P2	Uridine 5'-diphosphate	Nucleotides and derivatives	Nucleotides and derivatives	27821-45-0	1	18773	14553	19714	23082	13608	19597	0.942314	0.147917	0.409565	N.S.
pmb2165	C18H38NO7P	LysoPC 10:0	Lipids	LPC	22248-63-1	3	6155.7	3315.6	5994	9300	5755	5798.8	0.741606	0.839565	0.146778	N.S.
pmn001319	C22H22O8	1-O-Feruloyl-3-O-p-Coumaroylglycerol	Phenolic acids	Phenolic acids	-	2	10313	22172	39496	8950.9	11056	11064	2.31667	1.10188	0.074884	N.S.
mws1089	C12H23O14P	Sucrose-6-phosphate	Others	Saccharides and Alcohols	-	3	163380	68369	128940	286190	163620	182770	0.570187	1.11687	0.064467	N.S.
mws2523	C12H23O14P	Trehalose 6-phosphate	Others	Saccharides and Alcohols	4484-88-2	3	18709	13363	28091	95966	37399	26628	0.376035	1.11353	0.0594101	N.S.
pmb0864	C19H40NO7P	LysoPE 14:0	Lipids	LPE	-	1	319730	342310	548490	18027000	7391200	3743400	0.0415111	1.50649	0.00172751	Down
Lmhp008337	C19H40NO7P	LysoPE 14:0(2n isomer)	Lipids	LPE	-	1	44195	39202	60923	281700	139230	167180	0.245396	1.47432	0.00260841	Down
Lmtn002324	C19H28O11	Benzyl-(2''-O-glucosyl)glucoside	Phenolic acids	Phenolic acids	-	2	704110	966260	798120	420280	920250	1106200	1.00889	0.211744	0.405369	N.S.
Lmyn003028	C19H28O11	Benzyl-β-gentiobioside	Phenolic acids	Phenolic acids	56775-64-5	2	927640	1049500	777510	459960	1287800	936030	1.0264	0.209047	0.379716	N.S.
Lmhp008440	C20H40NO7P	LysoPE 15:1	Lipids	LPE	-	1	135010	82390	248090	5972700	2326300	1148500	0.0492712	1.47646	0.00367007	Down
Lmhp008273	C20H40NO7P	LysoPE 15:1(2n isomer)	Lipids	LPE	-	1	308010	82166	1117500	4005700	1228500	1249400	0.232537	1.14782	0.0510729	N.S.
Lmhp008885	C20H42NO7P	LysoPE 15:0(2n isomer)	Lipids	LPE	-	1	155220	136150	301500	1714300	1078600	586770	0.175422	1.44048	0.0062098	Down
pmb0862	C20H42NO7P	LysoPC 12:0	Lipids	LPC	20559-18-6	3	16185	11137	19674	119840	76996	54681	0.18685	1.50713	0.00211257	Down
Lmhp009187	C20H42NO7P	LysoPE 15:0	Lipids	LPE	-	1	211560	335550	188680	96428	160840	110080	2.00298	1.29675	0.0211492	Up
pme1014	C31H40O2	Menatetrenone (Vitamin K2)	Others	Vitamin	11032-49-8	3	60580	64976	88185	100920	91523	73125	0.804845	0.933804	0.106089	N.S.
Lmhp007836	C21H38NO7P	LysoPE 16:3	Lipids	LPE	-	3	18202	11070	15503	158090	79975	47068	0.157032	1.46813	0.00499869	Down
MWSmce674	C31H46O2	Phylloquinone (Vitamin K1)	Others	Vitamin	84-80-0	3	10579	8708	10091	11768	8532.5	9310.1	0.992145	0.00628393	0.493766	N.S.
Lmhp009034	C21H42NO7P	LysoPE 16:1	Lipids	LPE	-	1	150970	77164	305520	4657700	2410200	1609800	0.0614972	1.49679	0.00242201	Down
Lmhp008763	C21H42NO7P	LysoPE 16:1(2n isomer)	Lipids	LPE	-	1	160920	82983	294710	4825300	2423400	1548400	0.0612262	1.49946	0.00234004	Down
pmb0876	C21H44NO7P	LysoPE 16:0	Lipids	LPE	53862-35-4	1	10915000	10351000	5087800	14286000	15069000	8639400	0.693623	0.916568	0.133175	N.S.
pmd0160	C21H44NO7P	LysoPE 16:0(2n isomer)	Lipids	LPE	-	1	1478000	1150300	1848300	23609000	10982000	7658800	0.105956	1.50431	0.00195733	Down
MWS5083	C17H21N4O9P	Flavin Single Nucleotide(FMN)	Nucleotides and derivatives	Nucleotides and derivatives	6184-17-4	2	167780	186160	155730	73586	143490	191100	1.24865	0.721973	0.182617	N.S.
Lmhp009464	C22H44NO7P	LysoPE 17:1(2n isomer)	Lipids	LPE	-	1	3976300	4559600	7477800	19871000	9125100	8496100	0.427121	1.19578	0.0358587	Down
Lmhp009769	C22H44NO7P	LysoPE 17:1	Lipids	LPE	-	1	4084200	4402900	7435300	19575000	9163900	8762500	0.424581	1.22087	0.0315449	Down
Lmhp010162	C22H46NO7P	LysoPE 17:0	Lipids	LPE	-	1	3230.4	3122.1	5031.8	38451	14377	9999.6	0.181199	1.38095	0.0110767	Down
pmd0130	C22H46NO7P	LysoPC 14:0	Lipids	LPC	20559-16-4	1	630600	327530	308720	3512900	2859600	1637400	0.158161	1.52413	0.00229765	Down
Lmhp008233	C23H40NO7P	LysoPE 18:4	Lipids	LPE	-	3	39953	19906	41037	145250	87992	70828	0.331818	1.39076	0.0126786	Down
Lmhp008801	C23H42NO7P	LysoPE 18:3	Lipids	LPE	-	1	1099100	638360	508690	1583300	1264400	1198700	0.555098	1.29798	0.0299017	Down
Lmhp008589	C23H42NO7P	LysoPE 18:3(2n isomer)	Lipids	LPE	-	1	1120000	634740	495610	1539700	1293600	1149100	0.565074	1.27255	0.0356914	Down
pme1683	C18H32CaN2O10	Calcium Pantothenate	Others	Vitamin	137-08-6	3	161410	185650	99015	196300	146410	121740	0.960437	0.201076	0.413622	N.S.
pmb0874	C23H44NO7P	LysoPE 18:2(2n isomer)	Lipids	LPE	-	1	2001900	1431600	1134600	2343200	1978200	1912600	0.732772	1.13533	0.0654525	N.S.
pmb0881	C23H44NO7P	LysoPE 18:2	Lipids	LPE	-	1	1942000	1493200	1187400	2643800	2048900	1907600	0.700362	1.1867	0.0509823	N.S.
Lmnn002886	C23H26O11	1'-O-(3,4-Dihydroxyphenethyl)-O-caffeoyl-glucoside	Phenolic acids	Phenolic acids	-	3	18791	29175	31830	19713	27522	15793	1.26604	0.724729	0.179949	N.S.
mws0289	C23H46NO7P	LysoPE 18:1	Lipids	LPE	89576-29-4	1	20651000	14365000	11654000	70227000	39884000	36271000	0.318823	1.44804	0.00660612	Down
pmb2260	C23H46NO7P	LysoPC 15:1	Lipids	LPC	-	2	243750	126890	122790	650330	366850	304360	0.373375	1.35769	0.0184799	Down
pmb0856	C23H46NO7P	LysoPE 18:1(2n isomer)	Lipids	LPE	-	1	21521000	14786000	12644000	75844000	40568000	37111000	0.318851	1.43463	0.00767827	Down
Lmhp009129	C23H48NO7P	LysoPC 15:0(2n isomer)	Lipids	LPC	-	1	32350	23129	44483	373580	166750	109010	0.153944	1.44262	0.00608103	Down
pmb0883	C23H48NO7P	LysoPE 18:0	Lipids	LPE	69747-55-3	1	271580	301680	151100	290090	303960	216300	0.893885	0.502855	0.290357	N.S.
pmb0880	C23H48NO7P	LysoPE 18:0(2n isomer)	Lipids	LPE	-	1	164160	108480	96610	780610	323210	297810	0.263443	1.39577	0.0111948	Down
pmb2319	C23H48NO7P	LysoPC 15:0	Lipids	LPC	108273-89-8	1	1237400	648710	605250	7118400	3622000	2366400	0.190081	1.44709	0.00744824	Down
Lmhp007595	C24H42NO7P	LysoPC 16:4	Lipids	LPC	-	3	6376.6	2479.3	5818.8	5132	3152.2	3007.2	1.29964	0.428285	0.286238	N.S.
pmb0758	C24H26O11	Anisic acid-O-feruloyl glucoside	Phenolic acids	Phenolic acids	-	2	12586	10942	13615	4731.9	19131	12062	1.03391	0.282326	0.343558	N.S.
pmn001712	C22H34O12	3-Hydroxy-4-isopropylbenzylalcohol-3-O-sophoroside	Phenolic acids	Phenolic acids	-	2	37955	51480	34897	30669	24491	36991	1.34922	1.11696	0.0745566	N.S.
pma1303	C24H46NO7P	LysoPC 16:2	Lipids	LPC	-	1	171940	321830	582730	1812400	1122700	906480	0.280223	1.32536	0.0148369	Down
pmb0863	C24H46NO7P	LysoPC 16:2(2n isomer)	Lipids	LPC	-	1	1823500	1509800	1613700	8081800	5408400	3473400	0.291624	1.4731	0.00462882	Down
Lmhp008833	C24H48NO7P	LysoPC 16:1(2n isomer)	Lipids	LPC	-	1	7998800	5164200	7693800	38919000	29089000	19645000	0.237947	1.51581	0.0021422	Down
pmp001270	C24H48NO7P	LysoPC 16:1	Lipids	LPC	76790-27-7	1	3396600	1829000	918080	9435800	2918600	2527200	0.412837	0.967858	0.106302	N.S.
pmd0132	C24H50NO7P	LysoPC 16:0(2n isomer)	Lipids	LPC	-	1	12156000	7008800	5488700	30886000	22427000	17887000	0.346257	1.43787	0.00913299	Down
pmb0855	C24H50NO7P	LysoPC 16:0	Lipids	LPC	17364-16-8	1	28733000	24528000	11206000	23049000	26558000	21189000	0.910602	0.483705	0.304519	N.S.
Lmhp008688	C25H42NO7P	LysoPE 20:5	Lipids	LPE	-	1	7240.1	9767.5	18442	42434	48956	56799	0.239219	1.45774	0.00323565	Down
Lmhp009497	C25H44NO7P	LysoPE 20:4	Lipids	LPE	-	1	92911	91595	292820	729550	457460	344700	0.311629	1.28756	0.0223915	Down
Lmhp009349	C25H44NO7P	LysoPE 20:4(2n isomer)	Lipids	LPE	-	1	92670	90866	289660	722220	466710	324420	0.312681	1.28221	0.0236258	Down
Lmhp009802	C25H46NO7P	LysoPE 20:3(2n isomer)	Lipids	LPE	-	3	200690	158240	117490	2323900	893970	671140	0.122504	1.47179	0.00413541	Down
Lmhp010040	C25H46NO7P	LysoPE 20:3	Lipids	LPE	-	3	182290	167200	129380	2306300	911360	666630	0.123284	1.47652	0.00358256	Down
Lmsn002288	C21H28O14	1-O-Caffeoyl-(6-O-glucosyl)-β-D-glucose	Phenolic acids	Phenolic acids	-	2	5838.5	17145	10360	7413	12740	34834	0.606389	0.456134	0.261297	N.S.
MWSmce486	C18H32O16	Manninotriose	Others	Saccharides and Alcohols	13382-86-0	3	6902.6	5896.2	5855.9	4881.3	5783.6	10368	0.88693	0.205911	0.39231	N.S.
MWS0442	C18H32O16	Maltotriose	Others	Saccharides and Alcohols	1109-28-0	3	328460	448790	163880	732390	755060	324190	0.519491	1.04263	0.0878426	N.S.
Hmqp000191	C18H32O16	Planteose	Others	Saccharides and Alcohols	470-57-5	3	17583	12478	11332	39643	22024	17194	0.524886	1.18004	0.0500723	N.S.
Lmhp010514	C25H48NO7P	LysoPE 20:2(2n isomer)	Lipids	LPE	-	3	157300	138180	115240	916850	375390	336700	0.252139	1.40762	0.00896631	Down
Lmhp010757	C25H48NO7P	LysoPE 20:2	Lipids	LPE	-	3	17148	19682	11150	21794	17025	10854	0.965917	0.1017	0.468214	N.S.
Lmhp008718	C25H48NO7P	LysoPC 17:2	Lipids	LPC	-	1	4812700	2668100	2457600	22812000	13353000	7920000	0.225437	1.43694	0.00884301	Down
Lmhp009590	C25H50NO7P	LysoPC 17:1	Lipids	LPC	-	1	5139300	3631600	3588400	20870000	9587500	6948000	0.330414	1.32108	0.0217753	Down
pmb2406	C25H52NO7P	LysoPC 17:0	Lipids	LPC	50930-23-9	1	228580	151220	139880	944900	585450	358440	0.275139	1.43398	0.00888093	Down
Lmhp010515	C25H52NO7P	LysoPC 17:0(2n isomer)	Lipids	LPC	-	1	8641.1	12499	17041	53821	27824	22772	0.36566	1.29001	0.020204	Down
Lmhp009773	C27H46O9	1-α-Linolenoyl-glycerol-3-O-glucoside	Lipids	Glycerol ester	-	1	43737	17617	29940	46883	57343	45862	0.60827	1.19759	0.0551209	N.S.
Lmhp009526	C27H46O9	2-α-Linolenoyl-glycerol-1-O-glucoside	Lipids	Glycerol ester	-	1	157630	88862	117140	266660	223650	162820	0.556753	1.32004	0.0270811	Down
Hmqp006235	C26H46NO7P	LysoPC 18:4	Lipids	LPC	-	1	357040	290060	269910	1172600	683020	660890	0.364398	1.46735	0.004301	Down
Li512115	C25H24O12	Isochlorogenic acid B	Phenolic acids	Phenolic acids	14534-61-3	3	35568	39184	41924	60741	25822	40469	0.918477	0.00870278	0.458962	N.S.
Lmhp010334	C27H48O9	2-Linoleoylglycerol-1-O-glucoside	Lipids	Glycerol ester	-	1	5366	4336.4	4911.2	26674	19742	11723	0.251356	1.50131	0.00291811	Down
Lmhp010573	C27H48O9	1-Linoleoylglycerol-3-O-glucoside	Lipids	Glycerol ester	-	1	5353.4	4597.7	5712.2	29103	24540	16570	0.223083	1.55025	0.000584103	Down
pmb0854	C26H48NO7P	LysoPC 18:3	Lipids	LPC	-	1	1556600	835300	524930	1948000	1673200	1313700	0.591062	1.12522	0.0709027	N.S.
pmb0865	C26H48NO7P	LysoPC 18:3(2n isomer)	Lipids	LPC	-	1	1636900	811090	577470	1954200	1489200	1320700	0.635054	1.05874	0.0883238	N.S.
pmp001273	C26H50NO7P	LysoPC 18:2	Lipids	LPC	-	1	2089000	1257900	919000	2311500	2185600	1920500	0.664719	1.14575	0.0659712	N.S.
pmp001251	C26H50NO7P	LysoPC 18:2(2n isomer)	Lipids	LPC	-	1	2104400	1400000	906460	2459700	2204200	1964700	0.665429	1.12126	0.0704264	N.S.
Lmhp010190	C26H52NO7P	LysoPC 18:1(2n isomer)	Lipids	LPC	-	1	40322000	23103000	13565000	85983000	59301000	45962000	0.402571	1.30759	0.0276324	Down
pmp001281	C26H52NO7P	LysoPC 18:1	Lipids	LPC	-	1	40281000	23016000	13257000	86982000	59138000	48861000	0.392623	1.32026	0.0251131	Down
pmn001710	C24H26O13	Rosmarinic acid-3'-O-glucoside	Phenolic acids	Phenolic acids	910028-78-3	3	196680	163100	210020	61912	94143	132450	1.97501	1.33334	0.0180287	Up
mws0126	C26H54NO7P	LysoPC 18:0	Lipids	LPC	19420-57-6	1	2199200	2178100	1074100	2006600	2395500	1952800	0.857826	0.649868	0.230287	N.S.
pmd0136	C26H54NO7P	LysoPC 18:0(2n isomer)	Lipids	LPC	-	1	1140700	775540	503660	4797800	3502600	2426600	0.22559	1.49109	0.00403299	Down
Lmhp010041	C27H46NO7P	LysoPE 22:5	Lipids	LPE	-	1	254800	456330	535020	1078900	399680	301710	0.69997	0.374386	0.305907	N.S.
Lmhp008924	C27H50NO7P	LysoPC 19:3	Lipids	LPC	-	3	237630	138440	91103	2130800	912720	661360	0.126097	1.46615	0.005279	Down
Lmhp007598	C27H52NO7P	LysoPC 19:2(2n isomer)	Lipids	LPC	-	1	3661300	2496000	3100600	6019800	3437800	2826600	0.753643	0.70975	0.19617	N.S.
Lmhp007840	C27H52NO7P	LysoPC 19:2	Lipids	LPC	-	1	816280	594980	641440	1430900	748450	797660	0.689517	0.945878	0.106504	N.S.
Lmhp010908	C27H54NO7P	LysoPC 19:1	Lipids	LPC	-	1	3521700	2045500	2527500	17993000	10751000	6898800	0.227106	1.46852	0.00545988	Down
Zmfn000481	C14H22N2O16P2	Uridine-5'-Diphosphate-D-Xylose	Nucleotides and derivatives	Nucleotides and derivatives	3616-06-6	1	991160	648810	506640	570000	1048800	958670	0.832836	0.591135	0.264169	N.S.
pmb0824	C25H28O13	Syringic acid-4-O-(6''-feruloyl)glucoside	Phenolic acids	Phenolic acids	-	3	3347.1	4349.4	7497.9	5063.8	2666.3	3485.6	1.35474	0.740375	0.202616	N.S.
pmb2228	C27H56NO7P	LysoPC 19:0	Lipids	LPC	108273-88-7	1	169700	125920	114660	468500	350590	182660	0.409563	1.32062	0.0254288	Down
Lmhp008742	C28H48NO7P	LysoPC 20:5	Lipids	LPC	162440-04-2	1	45073	55591	88772	473070	427280	331640	0.153764	1.53398	0.000549109	Down
pmc0960	C28H50NO7P	LysoPC 20:4	Lipids	LPC	-	3	650900	603260	1442500	7120000	4119900	2713200	0.193266	1.42414	0.00697692	Down
Lmhp009890	C28H52NO7P	LysoPC 20:3	Lipids	LPC	1199257-41-4	2	1157500	719080	587990	15244000	5634100	3887800	0.0995147	1.47348	0.00437507	Down
pmd0146	C28H54NO7P	LysoPC 20:2(2n isomer)	Lipids	LPC	-	3	889540	810300	676800	4735500	2441700	1678000	0.268389	1.41957	0.0086725	Down
pmd0147	C28H54NO7P	LysoPC 20:2	Lipids	LPC	-	3	91340	47186	40166	160190	99065	121120	0.469779	1.31212	0.0246053	Down
Lmsn003628	C23H32O15	6'-O-Sinapoylsucrose	Phenolic acids	Phenolic acids	-	3	48842	69764	72366	13308	31719	37266	2.32063	1.27826	0.0278816	Up
Lmhp011549	C28H56NO7P	LysoPC 20:1	Lipids	LPC	-	1	1588800	1026000	690440	4427000	2851300	2172300	0.349739	1.38929	0.0142854	Down
pmd0142	C28H58NO7P	LysoPC 20:0	Lipids	LPC	-	3	42354	26637	15458	102750	69030	47571	0.384995	1.30913	0.0271897	Down
pmb2922	C15H24N2O17P2	Uridine 5'-diphospho-D-glucose	Nucleotides and derivatives	Nucleotides and derivatives	133-89-1	1	7588400	4246400	5503600	3867800	6255500	6031900	1.07324	0.14489	0.395016	N.S.
Lmhp009368	C30H50NO7P	LysoPC 22:6	Lipids	LPC	-	3	40469	73265	146700	98705	83262	77677	1.00304	0.200289	0.376339	N.S.
Lmhp010099	C30H52NO7P	LysoPC 22:5	Lipids	LPC	-	1	696580	1179100	1290300	3617400	1260300	790750	0.558527	0.580384	0.225507	N.S.
Lmhp009682	C30H52NO7P	LysoPC 22:5(2n isomer)	Lipids	LPC	-	1	7566.9	11452	11714	71982	35094	40338	0.20848	1.47397	0.00210646	Down
Lmhp010394	C30H54NO7P	LysoPC 22:4	Lipids	LPC	-	3	40355	67902	74655	291870	143150	80869	0.354557	1.16456	0.0443877	Down
mws1409	C15H22N2O18P2	Uridine-5'-diphosphoglucuronic acid	Nucleotides and derivatives	Nucleotides and derivatives	-	3	75977	38145	38310	51955	100400	78527	0.660216	1.01218	0.109602	N.S.
Lmqn000780	C17H27N3O17P2	Uridine 5'-diphospho-N-acetylglucosamine	Nucleotides and derivatives	Nucleotides and derivatives	528-04-1	3	93419	60139	83640	71753	95083	110260	0.856014	0.665387	0.219497	N.S.
Zmhn002032	C28H34O15	4-O-(6'-O-Glucosylcaffeoylglucosyl)-4-hydroxybenzyl alcohol	Phenolic acids	Phenolic acids	-	2	1125200	508190	477160	86928	310750	350290	2.82171	1.11552	0.0497391	Up
MWS0132	C20H32N6O12S2	Oxiglutatione	Amino acids and derivatives	Amino acids and derivatives	27025-41-8	1	821160	476420	848040	678050	1603700	1521300	0.564184	1.02803	0.0928601	N.S.
Hmgn002038	C29H34O16	β-Oxoacteoside	Phenolic acids	Phenolic acids	-	3	14405	18915	15000	20757	17673	23970	0.774359	1.07472	0.0524888	N.S.
pmb0530	C21H27N7O14P2	Nicotinic acid adenine dinucleotide	Nucleotides and derivatives	Nucleotides and derivatives	53-84-9	1	3331100	2076100	1777900	2982400	3566800	3445100	0.71892	1.13989	0.0688721	N.S.
Lmhp008513	C33H56O14	2-α-Linolenoyl-glycerol-1,3-di-O-glucoside	Lipids	Glycerol ester	-	1	97286	59950	66555	221080	193340	89799	0.443837	1.27164	0.0367588	Down
Lmhp008744	C33H56O14	1-α-Linolenoyl-glycerol-2,3-di-O-glucoside	Lipids	Glycerol ester	-	1	7045.9	3093.1	5818.6	15901	12202	9175.8	0.428061	1.35176	0.0202824	Down
HJN102	C34H30O15	3,4,5-Tricaffeoylquinic acid	Phenolic acids	Phenolic acids	86632-03-3	2	70093	56541	63776	33942	45686	41821	1.56782	1.39515	0.006818	Up
Lmhp009384	C33H58O14	1-Linoleoylglycerol-2,3-di-O-glucoside	Lipids	Glycerol ester	-	1	39770	27530	37292	221800	174730	78162	0.220337	1.46108	0.0064156	Down
Lmhp009190	C33H58O14	2-Linoleoylglycerol-1,3-di-O-glucoside	Lipids	Glycerol ester	-	1	56110	25022	42624	207920	193410	82669	0.255695	1.4204	0.0121112	Down
pme2651	C21H28N7O17P3	NADP (Nicotinamide adenine dinucleotide phosphate)	Nucleotides and derivatives	Nucleotides and derivatives	53-59-8	3	355200	100970	241050	83432	182570	268360	1.30477	0.332484	0.323921	N.S.
N.S. represents no significance

## Sheet: Suppl. Table S4
Supplementary Table S4. KEGG enrichment analysis of the differentially accumulated metabolites between 35S::LaTRE1 and 35S::GFP transgenic roots under P deficiency
KEGG_A_class	KEGG_B_class	KEGG Pathway	Input	Background	Rich factor	P value	Pathway ID	Differentially accumulated metabolites (DAMs)
Environmental Information Processing	Membrane transport	ABC transporters	20	41	0.49	0.00307831	ko02010	mws0230;pme2527;MWSmce609;pme0193;pme0026;Zmgn000173;mws0254;MWSmce119;pmf0138;Hmln000297;mws4170;mws0214;mws1189;pme2755;pme3732;pme2266;pme1119;mws0668;mws0264;MA10039641
Metabolism	Global and overview maps	Biosynthesis of amino acids	19	40	0.48	0.00600094	ko01230	pme1974;mws0230;mws0671;pme0195;Lmbn001288;mws0001;pme2527;MWSmce609;mws1078;pme0193;pme0026;mws0254;Zmzn000078;MWSmce119;pmb3101;Lmbn001754;pme0075;Zmyn000453;mws0282
Metabolism	Metabolism of cofactors and vitamins	Pantothenate and CoA biosynthesis	6	8	0.75	0.00873813	ko00770	pme1974;pme0257;pme0195;Lmbn001288;Lmgn000160;MWSmce609
Metabolism	Carbohydrate metabolism	Galactose metabolism	9	16	0.56	0.0180655	ko00052	Zmzn000078;pmf0138;Hmln000297;pmf0139;mws4170;pme2237;mws0214;mws2608;MA10039641
Metabolism	Amino acid metabolism	Arginine biosynthesis	6	9	0.67	0.0200787	ko00220	mws0376;pme2527;MWSmce609;pme0193;MWSmce119;pme0075
Metabolism	Carbohydrate metabolism	Pyruvate metabolism	5	7	0.71	0.0238656	ko00620	pme1974;mws0376;mws0275;Zmgn001448;pmb3101
Metabolism	Global and overview maps	Metabolic pathways	66	207	0.32	0.0355282	ko01100	pme1974;pme0257;mws0376;mws0230;mws0671;pme0195;mws0133;pme0274;Lmbn001288;Lmbn001364;Lmgn000160;mws0001;pme2527;MWSmce609;mws0275;Lmbn000198;pme0040;MWSmce466;MWS2099;mws1078;pme0193;pme0026;Zmzn000113;pmb2826;MWS20194;Zmgn000173;mws0437;mws0213;mws0254;Lmbn001467;pme2617;Zmzn000078;MWSmce119;pmb3101;Lmbn001754;pmb0786;pmf0138;Hmln000297;pmf0139;mws4170;pme2237;mws0214;pme0075;Zmyn000453;mws1189…
Metabolism	Global and overview maps	2-Oxocarboxylic acid metabolism	11	24	0.46	0.0531026	ko01210	pme1974;Lmbn001288;pme2527;MWSmce609;Lmbn001676;pme0026;pmb3101;Lmbn001754;pme0075;Zmyn000453;mws0282
Metabolism	Global and overview maps	Biosynthesis of secondary metabolites	35	99	0.35	0.0574669	ko01110	pme1974;mws0376;mws0230;mws0671;pme0195;Lmbn001288;mws0001;pme2527;MWSmce609;mws0275;pme0040;mws1078;Lmbn001676;pme0026;MWS20194;mws0254;Zmzn000078;MWSmce119;pmb3101;Lmbn001754;Hmln000297;mws4170;pme0075;Zmyn000453;pme3827;pmb2640;mws0282;mws0668;Zmyn004548;Zmzn003953;pmb0751;pmf0289;Hmln002806;mws0264;HJN003
Metabolism	Biosynthesis of other secondary metabolites	Monobactam biosynthesis	4	6	0.67	0.0619126	ko00261	pme1974;mws0230;MWSmce609;MWSmce119
Genetic Information Processing	Translation	Aminoacyl-tRNA biosynthesis	9	19	0.47	0.0643691	ko00970	mws0230;pme0195;mws0001;MWSmce609;pme0193;pme0026;mws0254;MWSmce119;mws0282
Metabolism	Amino acid metabolism	Glycine, serine and threonine metabolism	6	11	0.55	0.0650399	ko00260	pme1974;mws0230;mws0671;pme0195;MWSmce609;mws0282
Metabolism	Amino acid metabolism	Valine, leucine and isoleucine biosynthesis	6	11	0.55	0.0650399	ko00290	pme1974;mws0230;Lmbn001288;Lmbn001676;pmb3101;Lmbn001754
Metabolism	Carbohydrate metabolism	Amino sugar and nucleotide sugar metabolism	7	14	0.5	0.0761677	ko00520	pmb0786;pmf0138;mws4170;mws1189;mws2608;mws4174;pme2755
Metabolism	Biosynthesis of other secondary metabolites	Indole alkaloid biosynthesis	2	2	1	0.0843568	ko00901	mws4170;mws0282
Metabolism	Metabolism of other amino acids	D-Amino acid metabolism	9	20	0.45	0.0891978	ko00470	pme1974;mws0230;pme0195;pme2527;MWSmce609;pme0193;pme0026;mws0254;MWSmce119
Metabolism	Amino acid metabolism	Tryptophan metabolism	4	7	0.57	0.112642	ko00380	mws1078;mws0282;Zmtn001464;pme1228
Metabolism	Carbohydrate metabolism	Fructose and mannose metabolism	3	5	0.6	0.150337	ko00051	Zmzn000078;pmf0138;mws0214
Metabolism	Amino acid metabolism	Lysine biosynthesis	3	5	0.6	0.150337	ko00300	mws0671;MWSmce609;pme0026
Metabolism	Carbohydrate metabolism	Citrate cycle (TCA cycle)	4	8	0.5	0.176206	ko00020	pme1974;mws0376;mws0275;Zmyn000453
Metabolism	Carbohydrate metabolism	C5-Branched dibasic acid metabolism	4	8	0.5	0.176206	ko00660	pme1974;Lmbn001288;Zmzn000113;pmb2826
Metabolism	Carbohydrate metabolism	Pentose and glucuronate interconversions	5	11	0.45	0.188092	ko00040	pme1974;mws0437;mws0213;Zmzn000078;mws1189
Metabolism	Carbohydrate metabolism	Ascorbate and aldarate metabolism	5	11	0.45	0.188092	ko00053	pme1974;Lmbn000198;Hmln000297;mws1189;Zmpn000199
Metabolism	Amino acid metabolism	Alanine, aspartate and glutamate metabolism	5	11	0.45	0.188092	ko00250	pme1974;mws0376;mws0001;MWSmce609;pme0193
Metabolism	Energy metabolism	Carbon fixation in photosynthetic organisms	5	11	0.45	0.188092	ko00710	pme1974;MWSmce609;mws0275;Zmzn000078;Hmcn000192
Metabolism	Metabolism of cofactors and vitamins	Biotin metabolism	2	3	0.67	0.204772	ko00780	pme0026;pme2266
Metabolism	Biosynthesis of other secondary metabolites	Flavonoid biosynthesis	2	3	0.67	0.204772	ko00941	pmb0751;Hmln002806
Metabolism	Biosynthesis of other secondary metabolites	Stilbenoid, diarylheptanoid and gingerol biosynthesis	2	3	0.67	0.204772	ko00945	pmb0751;Hmln002806
Metabolism	Carbohydrate metabolism	Glycolysis / Gluconeogenesis	3	6	0.5	0.238761	ko00010	pme1974;Zmzn000078;mws4170
Metabolism	Metabolism of other amino acids	beta-Alanine metabolism	4	9	0.44	0.248909	ko00410	pme0257;Lmgn000160;MWSmce609;mws0254
Metabolism	Amino acid metabolism	Phenylalanine metabolism	5	12	0.42	0.250975	ko00360	pme1974;mws0376;ML10179289;Lmbn001364;MWS20194
Metabolism	Metabolism of cofactors and vitamins	Nicotinate and nicotinamide metabolism	5	12	0.42	0.250975	ko00760	pme1974;mws0376;mws0133;MWSmce609;Zmzn000078
Metabolism	Metabolism of terpenoids and polyketides	Terpenoid backbone biosynthesis	1	1	1	0.291829	ko00900	pme1974
Environmental Information Processing	Signal transduction	Phosphatidylinositol signaling system	1	1	1	0.291829	ko04070	Hmln000297
Metabolism	Amino acid metabolism	Cysteine and methionine metabolism	5	13	0.38	0.31835	ko00270	pme1974;mws0671;pme0195;MWSmce609;pme2617
Metabolism	Metabolism of other amino acids	Taurine and hypotaurine metabolism	2	4	0.5	0.333483	ko00430	pme1974;pme0195
Metabolism	Carbohydrate metabolism	Inositol phosphate metabolism	2	4	0.5	0.333483	ko00562	Zmzn000078;Hmln000297
Metabolism	Nucleotide metabolism	Purine metabolism	6	17	0.35	0.371744	ko00230	pme0040;pme0193;pme1119;mws0668;pme3184;pmc0066
Metabolism	Amino acid metabolism	Tyrosine metabolism	3	8	0.38	0.427636	ko00350	pme1974;mws0376;pme3827
Metabolism	Carbohydrate metabolism	Butanoate metabolism	3	8	0.38	0.427636	ko00650	pme1974;mws0376;Lmbn001288
Metabolism	Biosynthesis of other secondary metabolites	Biosynthesis of various alkaloids	3	8	0.38	0.427636	ko00996	mws1078;MWS20194;mws0282
Metabolism	Global and overview maps	Carbon metabolism	8	25	0.32	0.452061	ko01200	pme1974;mws0376;pme0195;MWSmce609;mws0275;Zmzn000113;Zmzn000078;Zmyn000453
Metabolism	Amino acid metabolism	Histidine metabolism	2	5	0.4	0.455581	ko00340	MWSmce609;mws0254
Metabolism	Carbohydrate metabolism	Glyoxylate and dicarboxylate metabolism	5	15	0.33	0.456922	ko00630	pme1974;mws0275;pme0193;Zmzn000113;Zmyn000453
Metabolism	Biosynthesis of other secondary metabolites	Caffeine metabolism	1	2	0.5	0.499301	ko00232	mws0668
Metabolism	Biosynthesis of other secondary metabolites	Penicillin and cephalosporin biosynthesis	1	2	0.5	0.499301	ko00311	pme0195
Metabolism	Lipid metabolism	Arachidonic acid metabolism	1	2	0.5	0.499301	ko00590	mws0369
Metabolism	Energy metabolism	Nitrogen metabolism	1	2	0.5	0.499301	ko00910	pme0193
Metabolism	Biosynthesis of other secondary metabolites	Betalain biosynthesis	1	2	0.5	0.499301	ko00965	pme3827
Metabolism	Metabolism of other amino acids	Cyanoamino acid metabolism	3	9	0.33	0.517	ko00460	pme0195;mws0001;MWSmce609
Metabolism	Lipid metabolism	Biosynthesis of unsaturated fatty acids	3	9	0.33	0.517	ko01040	mws0369;pmn001610;mws0930
Metabolism	Metabolism of cofactors and vitamins	Thiamine metabolism	2	6	0.33	0.563991	ko00730	pme1974;pme0195
Metabolism	Energy metabolism	Sulfur metabolism	2	6	0.33	0.563991	ko00920	mws0671;pme0195
Metabolism	Carbohydrate metabolism	Pentose phosphate pathway	3	10	0.3	0.598539	ko00030	pme1974;Zmgn000173;mws4170
Metabolism	Amino acid metabolism	Arginine and proline metabolism	3	10	0.3	0.598539	ko00330	pme1974;pme2527;MWSmce119
Metabolism	Biosynthesis of other secondary metabolites	Carbapenem biosynthesis	1	3	0.33	0.646565	ko00332	pme0195
Metabolism	Lipid metabolism	Glycerophospholipid metabolism	1	3	0.33	0.646565	ko00564	Zmzn000078
Metabolism	Metabolism of cofactors and vitamins	Riboflavin metabolism	1	3	0.33	0.646565	ko00740	mws0213
Metabolism	Metabolism of cofactors and vitamins	Porphyrin metabolism	1	3	0.33	0.646565	ko00860	mws0230
Genetic Information Processing	Folding, sorting and degradation	Sulfur relay system	1	3	0.33	0.646565	ko04122	pme0195
Metabolism	Metabolism of other amino acids	Glutathione metabolism	2	7	0.29	0.656248	ko00480	pme0195;pme2527
Metabolism	Biosynthesis of other secondary metabolites	Biosynthesis of various plant secondary metabolites	2	7	0.29	0.656248	ko00999	MWSmce609;MWS20194
Metabolism	Biosynthesis of other secondary metabolites	Phenylpropanoid biosynthesis	4	15	0.27	0.685428	ko00940	MWS20194;pmb0751;Hmln002806;HJN003
Metabolism	Amino acid metabolism	Phenylalanine, tyrosine and tryptophan biosynthesis	2	8	0.25	0.732452	ko00400	mws1078;mws0282
Metabolism	Metabolism of terpenoids and polyketides	Zeatin biosynthesis	2	8	0.25	0.732452	ko00908	pme0040;pmf0289
Metabolism	Nucleotide metabolism	Pyrimidine metabolism	4	16	0.25	0.73925	ko00240	pme0257;Lmgn000160;pme0193;pme3732
Metabolism	Energy metabolism	Oxidative phosphorylation	1	4	0.25	0.750926	ko00190	mws0376
Metabolism	Metabolism of other amino acids	Phosphonate and phosphinate metabolism	1	4	0.25	0.750926	ko00440	pme1974
Metabolism	Lipid metabolism	Glycerolipid metabolism	1	4	0.25	0.750926	ko00561	Zmzn000078
Metabolism	Carbohydrate metabolism	Propanoate metabolism	1	4	0.25	0.750926	ko00640	Zmzn000078
Metabolism	Biosynthesis of other secondary metabolites	Isoquinoline alkaloid biosynthesis	1	4	0.25	0.750926	ko00950	pme3827
Metabolism	Carbohydrate metabolism	Starch and sucrose metabolism	2	9	0.22	0.79401	ko00500	mws4170;mws0264
Metabolism	Metabolism of cofactors and vitamins	Ubiquinone and other terpenoid-quinone biosynthesis	1	5	0.2	0.824762	ko00130	MWS20194
Metabolism	Biosynthesis of other secondary metabolites	Neomycin, kanamycin and gentamicin biosynthesis	1	5	0.2	0.824762	ko00524	mws4170
Metabolism	Metabolism of cofactors and vitamins	Vitamin B6 metabolism	1	5	0.2	0.824762	ko00750	pme0193
Metabolism	Biosynthesis of other secondary metabolites	Tropane, piperidine and pyridine alkaloid biosynthesis	1	5	0.2	0.824762	ko00960	pme0026
Metabolism	Amino acid metabolism	Lysine degradation	2	10	0.2	0.842878	ko00310	pme0026;Lmbn001467
Metabolism	Lipid metabolism	Fatty acid biosynthesis	1	6	0.17	0.876916	ko00061	pmb2640
Metabolism	Lipid metabolism	alpha-Linolenic acid metabolism	2	13	0.15	0.933379	ko00592	Zmyn004548;Zmzn003953
Metabolism	Biosynthesis of other secondary metabolites	Glucosinolate biosynthesis	1	8	0.13	0.939586	ko00966	mws0282
Metabolism	Lipid metabolism	Linoleic acid metabolism	1	20	0.05	0.999273	ko00591	mws0369

## Sheet: Suppl. Table S5
Supplementary Table S5. The differentially expressed genes between 35S::LaTRE1 and 35S::GFP transgenic roots under P deficiency
Gene ID	35S::GFP_1_FPKM	35S::GFP_2_FPKM	35S::GFP_3_FPKM	35S::LaTRE1_1_FPKM	35S::LaTRE1_2_FPKM	35S::LaTRE1_3_FPKM	Log2Fold Change (35S::LaTRE1 vs 35S::GFP)	P value	FDR	Regulate	Best hit in Arabidopsis		NR	GO
Lalb_Chr01g0000321	2.39	2.36	1.98	1.16	1.09	0.68	-1.07035	0.00100821	0.10695	down			PREDICTED: NAC domain-containing protein 7-like [Lupinus angustifolius]	GO:0005634,nucleus; GO:0003700,DNA-binding transcription factor activity; GO:0043565,sequence-specific DNA binding; GO:0071555,cell wall organization; GO:0007275,multicellular organism development; GO:1901348,positive regulation of secondary cell wall biogenesis; GO:0006355,regulation of transcription, DNA-templated; GO:0006351,transcription, DNA-templated; GO:0048759,xylem vessel member cell dif…
Lalb_Chr01g0000951	8.28	11.11	16.24	4.83	5.99	4.23	-1.12521	0.000562082	0.0760216	down	AT5G66770		PREDICTED: scarecrow-like protein 4 [Lupinus angustifolius]	GO:0005634,nucleus; GO:0003677,DNA binding; GO:0006355,regulation of transcription, DNA-templated; GO:0006351,transcription, DNA-templated
Lalb_Chr01g0001761	26.08	14.25	28.55	54.4	31.54	105.99	1.64981	0.00198791	0.162949	up	AT4G34950	MFS1	PREDICTED: protein NUCLEAR FUSION DEFECTIVE 4-like [Lupinus angustifolius]	GO:0016021,integral component of membrane; GO:0000741,karyogamy; GO:0010197,polar nucleus fusion; GO:0009651,response to salt stress
Lalb_Chr01g0002641	117.23	118	64.63	48.72	27.03	32.25	-1.33477	0.000143529	0.0310596	down			hypothetical protein TanjilG_17289 [Lupinus angustifolius]	--
Lalb_Chr01g0002841	144.81	210.46	115.53	80.59	68.42	32.25	-1.26393	0.00080883	0.0943822	down	AT2G16060	HB1	hypothetical protein TanjilG_17273 [Lupinus angustifolius]	GO:0020037,heme binding; GO:0046872,metal ion binding; GO:0019825,oxygen binding; GO:0005344,oxygen carrier activity; GO:0009399,nitrogen fixation
Lalb_Chr01g0002941	4.03	1.44	3.07	11.56	4.35	12.71	1.90034	0.000788616	0.0939738	up	AT1G49450	AIW2	PREDICTED: myosin heavy chain kinase B-like isoform X1 [Lupinus angustifolius]	GO:0005737,cytoplasm; GO:0005634,nucleus; GO:0009846,pollen germination
Lalb_Chr01g0005351	20.47	21.71	20.17	47.43	42	52.24	1.32642	3.66445e-11	1.41605e-07	up	AT4G03420		PREDICTED: uncharacterized protein LOC109325958 [Lupinus angustifolius]	--
Lalb_Chr01g0005861	60.96	30.51	44.69	74.01	83.46	100.12	1.06003	0.00178703	0.151534	up			PREDICTED: glutaredoxin-C9-like [Lupinus angustifolius]	GO:0005737,cytoplasm; GO:0005634,nucleus; GO:0009055,electron transfer activity; GO:0015035,protein disulfide oxidoreductase activity; GO:0045454,cell redox homeostasis; GO:0009867,jasmonic acid mediated signaling pathway; GO:0009751,response to salicylic acid; GO:0009863,salicylic acid mediated signaling pathway
Lalb_Chr01g0007121	8.15	4.85	5.07	19.68	16.19	9.22	1.43309	0.000184992	0.037821	up			PREDICTED: auxin-responsive protein SAUR71-like [Lupinus angustifolius]	GO:0005737,cytoplasm; GO:0009734,auxin-activated signaling pathway; GO:0007275,multicellular organism development; GO:0040008,regulation of growth
Lalb_Chr01g0007241	12.32	11.17	7.21	2.76	5.99	2.76	-1.30136	0.000831189	0.0956751	down	AT1G16390	OCT3	PREDICTED: organic cation/carnitine transporter 3 [Lupinus angustifolius]	GO:0016021,integral component of membrane; GO:0009705,plant-type vacuole membrane; GO:0005524,ATP binding; GO:0008514,organic anion transmembrane transporter activity; GO:0070417,cellular response to cold
Lalb_Chr01g0008911	20.07	24.13	18.07	8.91	11.3	7.8	-1.02633	1.50626e-06	0.00113179	down	AT4G25410		PREDICTED: transcription factor bHLH118-like [Lupinus angustifolius]	GO:0090575,RNA polymerase II transcription factor complex; GO:0003700,DNA-binding transcription factor activity; GO:0046983,protein dimerization activity; GO:0000977,RNA polymerase II regulatory region sequence-specific DNA binding; GO:0006357,regulation of transcription by RNA polymerase II; GO:0006355,regulation of transcription, DNA-templated; GO:0006351,transcription, DNA-templated
Lalb_Chr01g0013271	10.23	9.39	11.47	4.96	3.75	2.25	-1.38837	1.26121e-05	0.00461023	down			PREDICTED: probable LRR receptor-like serine/threonine-protein kinase At1g05700 isoform X2 [Lupinus angustifolius]	GO:0016021,integral component of membrane; GO:0005886,plasma membrane; GO:0090406,pollen tube; GO:0005524,ATP binding; GO:0042803,protein homodimerization activity; GO:0004674,protein serine/threonine kinase activity; GO:0009738,abscisic acid-activated signaling pathway; GO:0002229,defense response to oomycetes; GO:0009788,negative regulation of abscisic acid-activated signaling pathway; GO:19022…
Lalb_Chr01g0016941	0.06	0.5	0.12	2.76	5.64	5.81	4.54129	4.70772e-10	1.27344e-06	up	AT5G53750		PREDICTED: CBS domain-containing protein CBSX5-like [Lupinus angustifolius]	--
Lalb_Chr01g0018281	1.55	3.55	1.58	0.69	0.75	0.6	-1.57605	0.00244178	0.181457	down			--	--
Lalb_Chr01g0018861	14.33	11.79	8.92	5.73	4.61	2.4	-1.34408	0.00021342	0.0406551	down	AT3G53400		PREDICTED: uncharacterized protein LOC109356911 [Lupinus angustifolius]	GO:0016021,integral component of membrane; GO:0008168,methyltransferase activity
Lalb_Chr01g0019201	2.47	2.07	4.39	6.09	9.65	25.97	2.39858	0.000906774	0.100939	up			PREDICTED: uncharacterized protein LOC102666228 [Glycine max]	--
Lalb_Chr01g0019721	2.08	3.07	1.56	0.32	0.84	0.19	-2.19618	0.0011644	0.11841	down	AT2G42430	LBD16	PREDICTED: LOB domain-containing protein 16-like [Lupinus angustifolius]	GO:0005634,nucleus; GO:0010311,lateral root formation; GO:0045893,positive regulation of transcription, DNA-templated
Lalb_Chr01g0022941	4.22	3.78	5.41	1.38	1.31	1.13	-1.68435	1.2175e-10	4.11668e-07	down	AT1G35710		PREDICTED: MDIS1-interacting receptor like kinase 2-like isoform X1 [Lupinus angustifolius]	GO:0016021,integral component of membrane; GO:0005524,ATP binding; GO:0004674,protein serine/threonine kinase activity
Lalb_Chr01g0023131	9.36	6.1	6.83	2.77	3.04	3.95	-1.04876	0.000725788	0.0896465	down			PREDICTED: probable LRR receptor-like serine/threonine-protein kinase At3g47570 [Lupinus angustifolius]	GO:0016021,integral component of membrane; GO:0005886,plasma membrane; GO:0005524,ATP binding; GO:0004674,protein serine/threonine kinase activity
Lalb_Chr01g0023681	1.61	1.87	0.97	0.18	0.45	0.21	-2.28194	0.000207334	0.0398902	down	AT5G01840	OFP1	PREDICTED: transcription repressor OFP1-like [Lupinus angustifolius]	GO:0005634,nucleus; GO:0003677,DNA binding; GO:0045892,negative regulation of transcription, DNA-templated; GO:0006351,transcription, DNA-templated
Lalb_Chr02g0141681	0.11	0.05	0.08	1.12	0.24	1.87	3.94331	5.75821e-05	0.0159926	up	AT5G09360	LAC14	PREDICTED: laccase-14-like [Lupinus angustifolius]	GO:0048046,apoplast; GO:0005507,copper ion binding; GO:0052716,hydroquinone:oxygen oxidoreductase activity; GO:0016722,oxidoreductase activity, oxidizing metal ions; GO:0046274,lignin catabolic process
Lalb_Chr02g0142291	46.87	40.09	49.3	21.2	16.85	21.3	-1.06169	5.87769e-06	0.00260642	down	AT3G58190	LBD29	PREDICTED: LOB domain-containing protein 29-like isoform X1 [Lupinus angustifolius]	GO:0005634,nucleus; GO:0010311,lateral root formation
Lalb_Chr02g0142821	236.75	143.51	287.35	467.19	321.9	881.62	1.48939	0.00225635	0.174883	up	AT1G03220	SAP2	PREDICTED: basic 7S globulin-like [Lupinus angustifolius]	GO:0004190,aspartic-type endopeptidase activity; GO:0045735,nutrient reservoir activity; GO:0030163,protein catabolic process; GO:0006508,proteolysis
Lalb_Chr02g0143461	45.73	61.69	45.7	22.63	27.14	9.23	-1.27334	0.000870263	0.0980859	down	AT4G38540		PREDICTED: uncharacterized protein LOC109339471 isoform X1 [Lupinus angustifolius]	GO:0071949,FAD binding; GO:0004497,monooxygenase activity; GO:0044550,secondary metabolite biosynthetic process
Lalb_Chr02g0144781	0.22	0.47	0.75	1.76	1.29	3.11	2.25201	0.00158466	0.141687	up	AT4G23170	EP1	hypothetical protein TanjilG_28795 [Lupinus angustifolius]	GO:0016021,integral component of membrane; GO:0005886,plasma membrane; GO:0005524,ATP binding; GO:0004674,protein serine/threonine kinase activity; GO:0042742,defense response to bacterium; GO:0006468,protein phosphorylation
Lalb_Chr02g0145141	49.22	25.22	38.7	62.08	64.6	99.48	1.14937	0.00222921	0.173276	up	AT4G33920	APD5	PREDICTED: probable protein phosphatase 2C 63 [Lupinus angustifolius]	GO:0046872,metal ion binding; GO:0004722,protein serine/threonine phosphatase activity
Lalb_Chr02g0146141	4.62	4.98	3.54	2.07	2.23	0.87	-1.23236	0.00153686	0.138854	down			hypothetical protein TanjilG_15866, partial [Lupinus angustifolius]	GO:0032044,DSIF complex; GO:0005654,nucleoplasm; GO:0003682,chromatin binding; GO:0003677,DNA binding; GO:0003729,mRNA binding; GO:0003723,RNA binding; GO:0006342,chromatin silencing; GO:0006306,DNA methylation; GO:0016458,gene silencing; GO:0006397,mRNA processing; GO:0030422,production of siRNA involved in RNA interference; GO:0006357,regulation of transcription by RNA polymerase II; GO:0080188…
Lalb_Chr02g0146651	29.98	11.11	12.24	63.48	45.24	80.6	1.98107	3.96078e-05	0.0115203	up	AT5G38700		PREDICTED: uncharacterized protein LOC109346288 [Lupinus angustifolius]	--
Lalb_Chr02g0149961	5.68	14.94	11.84	4.35	4.45	3.24	-1.30519	0.000936788	0.102592	down	AT5G51670		PREDICTED: uncharacterized protein LOC109336752 [Lupinus angustifolius]	--
Lalb_Chr02g0156081	123.97	87.04	137.9	200	237.08	338.81	1.30093	0.000134783	0.0303824	up			PREDICTED: phenylalanine ammonia-lyase class 2 [Lupinus angustifolius]	GO:0005737,cytoplasm; GO:0045548,phenylalanine ammonia-lyase activity; GO:0009800,cinnamic acid biosynthetic process; GO:0006559,L-phenylalanine catabolic process
Lalb_Chr02g0157681	2.03	1.65	1.73	0.15	0.4	0.55	-2.16661	7.61356e-05	0.0192474	down			hypothetical protein PHAVU_006G116500g [Phaseolus vulgaris]	GO:0016021,integral component of membrane
Lalb_Chr03g0024511	15.5	16.64	19.1	29.83	32.84	70.17	1.54264	0.000314788	0.0528883	up	AT2G43360	BIO2	PREDICTED: biotin synthase-like [Lupinus angustifolius]	GO:0005739,mitochondrion; GO:0051537,2 iron, 2 sulfur cluster binding; GO:0051539,4 iron, 4 sulfur cluster binding; GO:0004076,biotin synthase activity; GO:0008270,zinc ion binding; GO:0009102,biotin biosynthetic process
Lalb_Chr03g0025061	1.05	1.74	0.95	6.33	11.26	7.08	2.84816	3.90194e-15	3.51825e-11	up	AT4G34950	MFS1	PREDICTED: protein NUCLEAR FUSION DEFECTIVE 4-like [Lupinus angustifolius]	GO:0016021,integral component of membrane; GO:0000741,karyogamy; GO:0010197,polar nucleus fusion; GO:0009651,response to salt stress
Lalb_Chr03g0025181	14.56	16.55	29.9	9.35	8.98	4.23	-1.33411	0.00159239	0.141687	down	AT4G35070		PREDICTED: probable BOI-related E3 ubiquitin-protein ligase 3 isoform X1 [Lupinus angustifolius]	GO:0005634,nucleus; GO:0046872,metal ion binding; GO:0016740,transferase activity; GO:0006952,defense response; GO:0043161,proteasome-mediated ubiquitin-dependent protein catabolic process; GO:0043067,regulation of programmed cell death
Lalb_Chr03g0027321	3.68	5.02	5.77	9.49	7.32	14.32	1.2602	0.00209129	0.167151	up			PREDICTED: vegetative cell wall protein gp1-like [Lupinus angustifolius]	--
Lalb_Chr03g0028381	1.01	1.51	0.4	7.5	7.42	1.48	2.58941	0.000206884	0.0398902	up	AT1G08440		PREDICTED: aluminum-activated malate transporter 2-like [Lupinus angustifolius]	GO:0016021,integral component of membrane; GO:0009705,plant-type vacuole membrane; GO:0015140,malate transmembrane transporter activity
Lalb_Chr03g0028831	14.75	20.69	16.05	30.73	65.65	23.62	1.32482	0.000976879	0.10461	up			MYB-like transcription factor ETC1 [Durio zibethinus]	GO:0005634,nucleus; GO:0003700,DNA-binding transcription factor activity; GO:0000981,DNA-binding transcription factor activity, RNA polymerase II-specific; GO:0043565,sequence-specific DNA binding; GO:0001135,RNA polymerase II transcription regulator recruiting activity; GO:0044212,transcription regulatory region DNA binding; GO:1900033,negative regulation of trichome patterning; GO:0006357,regul…
Lalb_Chr03g0029091	35.15	40.72	33.78	12.61	19.56	13.43	-1.1406	2.64117e-07	0.000324744	down	AT4G28100	EN7	PREDICTED: uncharacterized GPI-anchored protein At4g28100-like [Lupinus angustifolius]	GO:0031225,anchored component of membrane; GO:0046658,anchored component of plasma membrane
Lalb_Chr03g0029611	15.6	8.99	9.87	29.32	21.65	16.4	1.08703	0.0010368	0.109268	up	AT2G42770		PREDICTED: protein Mpv17-like [Lupinus angustifolius]	GO:0005779,integral component of peroxisomal membrane
Lalb_Chr03g0030301	12.21	7.22	14.66	21.27	17.92	34.08	1.25704	0.00287779	0.196577	up			PREDICTED: G-type lectin S-receptor-like serine/threonine-protein kinase At4g27290 [Lupinus angustifolius]	GO:0005886,plasma membrane; GO:0005524,ATP binding; GO:0005516,calmodulin binding; GO:0030246,carbohydrate binding; GO:0004674,protein serine/threonine kinase activity; GO:0006468,protein phosphorylation; GO:0048544,recognition of pollen
Lalb_Chr03g0030771	21.56	13.93	17.69	38.09	25.08	39.02	1.08628	0.00073368	0.089801	up	AT3G15210	ERF4	PREDICTED: ethylene-responsive transcription factor 4-like [Lupinus angustifolius]	GO:0016604,nuclear body; GO:0005634,nucleus; GO:0003700,DNA-binding transcription factor activity; GO:0043565,sequence-specific DNA binding; GO:0009873,ethylene-activated signaling pathway; GO:0009864,induced systemic resistance, jasmonic acid mediated signaling pathway; GO:0010105,negative regulation of ethylene-activated signaling pathway; GO:0045892,negative regulation of transcription, DNA-te…
Lalb_Chr03g0031661	14.17	4.95	7.52	39.68	29.76	71.71	2.57075	1.46293e-06	0.00113064	up	AT1G56150		PREDICTED: auxin-responsive protein SAUR71-like [Lupinus angustifolius]	GO:0005737,cytoplasm; GO:0009734,auxin-activated signaling pathway; GO:0007275,multicellular organism development; GO:0040008,regulation of growth
Lalb_Chr03g0032881	141.37	141.04	176.45	297.81	491.42	248.55	1.2865	6.62587e-06	0.00280046	up			PREDICTED: uncharacterized protein LOC109352643 [Lupinus angustifolius]	--
Lalb_Chr03g0033211	21.35	18.88	16.43	11.56	7.49	5.3	-1.09848	0.000587608	0.0786872	down	AT4G10340	LHCB5	PREDICTED: chlorophyll a-b binding protein CP26, chloroplastic-like [Lupinus angustifolius]	GO:0009507,chloroplast; GO:0009941,chloroplast envelope; GO:0009534,chloroplast thylakoid; GO:0009535,chloroplast thylakoid membrane; GO:0016021,integral component of membrane; GO:0016020,membrane; GO:0009522,photosystem I; GO:0009783,photosystem II antenna complex; GO:0010287,plastoglobule; GO:0009517,PSII associated light-harvesting complex II; GO:0009579,thylakoid; GO:0042651,thylakoid membran…
Lalb_Chr03g0034071	3.77	3.83	0.92	0.09	0.02	0.67	-3.21742	0.00268697	0.191998	down	AT3G08040	FRD3	PREDICTED: protein DETOXIFICATION 43-like isoform X1 [Lupinus angustifolius]	GO:0016021,integral component of membrane; GO:0005886,plasma membrane; GO:0015297,antiporter activity; GO:0015137,citrate transmembrane transporter activity; GO:0015238,drug transmembrane transporter activity; GO:0046873,metal ion transmembrane transporter activity; GO:0005215,transporter activity; GO:0006879,cellular iron ion homeostasis; GO:0071369,cellular response to ethylene stimulus; GO:007…
Lalb_Chr03g0037561	47.93	21.75	55.82	127.37	139.67	127.8	1.77638	3.48893e-06	0.00185654	up	AT4G14640	CAM8	PREDICTED: calmodulin-like protein 8 [Lupinus angustifolius]	GO:0005622,intracellular; GO:0005509,calcium ion binding; GO:0019722,calcium-mediated signaling; GO:0005513,detection of calcium ion
Lalb_Chr03g0039921	3.83	1.14	3.29	5.29	12.87	8.48	1.80597	0.00139026	0.131953	up	AT3G60520		PREDICTED: uncharacterized protein LOC109338771 [Lupinus angustifolius]	--
Lalb_Chr03g0042291	5.26	6.89	6.39	13.5	43.62	10.51	1.95695	0.000228576	0.0418519	up			PREDICTED: expansin-A4-like [Lupinus angustifolius]	GO:0005829,cytosol; GO:0005576,extracellular region; GO:0016020,membrane; GO:0009505,plant-type cell wall; GO:0009506,plasmodesma; GO:0009664,plant-type cell wall organization; GO:0006949,syncytium formation
Lalb_Chr03g0042971	10.35	9.16	13.95	21.24	23.47	35.22	1.40528	4.51781e-05	0.0128639	up	AT2G38060	PHT4;2	hypothetical protein TanjilG_14475 [Lupinus angustifolius]	GO:0031969,chloroplast membrane; GO:0016021,integral component of membrane; GO:0009536,plastid; GO:0005315,inorganic phosphate transmembrane transporter activity; GO:0098656,anion transmembrane transport
Lalb_Chr03g0043241	0	0.11	0	0.81	0.55	0.75	4.4266	0.000206799	0.0398902	up			PREDICTED: 1-aminocyclopropane-1-carboxylate oxidase 1-like [Lupinus angustifolius]	GO:0005829,cytosol; GO:0051213,dioxygenase activity; GO:0120091,jasmonic acid hydrolase; GO:0046872,metal ion binding; GO:0097237,cellular response to toxic substance; GO:0009813,flavonoid biosynthetic process; GO:2000022,regulation of jasmonic acid mediated signaling pathway; GO:0080167,response to karrikin
Lalb_Chr04g0251101	3.08	4.81	2.83	8.19	4.84	10.26	1.28067	0.00217291	0.170864	up	AT2G39710		PREDICTED: aspartic proteinase PCS1-like [Lupinus angustifolius]	GO:0005783,endoplasmic reticulum; GO:0004190,aspartic-type endopeptidase activity; GO:0008233,peptidase activity; GO:0012501,programmed cell death; GO:0030163,protein catabolic process
Lalb_Chr04g0251741	374.09	384.09	445.53	586.12	657.65	1189.77	1.17696	0.0014126	0.133139	up	AT2G30490	C4H	PREDICTED: trans-cinnamate 4-monooxygenase [Lupinus angustifolius]	GO:0016020,membrane; GO:0020037,heme binding; GO:0005506,iron ion binding; GO:0016710,trans-cinnamate 4-monooxygenase activity; GO:0009808,lignin metabolic process; GO:0044550,secondary metabolite biosynthetic process
Lalb_Chr04g0253071	203.46	199.33	248.47	353.66	344.47	640.26	1.19866	0.000841799	0.0964859	up	AT1G22410		PREDICTED: phospho-2-dehydro-3-deoxyheptonate aldolase 1, chloroplastic-like [Lupinus angustifolius]	GO:0009507,chloroplast; GO:0016020,membrane; GO:0003849,3-deoxy-7-phosphoheptulonate synthase activity; GO:0009073,aromatic amino acid family biosynthetic process; GO:0009423,chorismate biosynthetic process
Lalb_Chr04g0253381	1.54	0.92	1.07	0.22	0.1	0	-3.30048	0.000102004	0.0244178	down	AT4G08300	UMAMIT17	PREDICTED: WAT1-related protein At1g44800-like [Lupinus angustifolius]	GO:0016021,integral component of membrane; GO:0005886,plasma membrane; GO:0015171,amino acid transmembrane transporter activity; GO:0032973,amino acid export across plasma membrane; GO:0080144,amino acid homeostasis; GO:0043090,amino acid import
Lalb_Chr04g0253571	0.96	1.7	2.75	4.8	1.59	34.09	3.12908	0.00158771	0.141687	up			PREDICTED: alcohol dehydrogenase 1-like [Lupinus angustifolius]	GO:0005737,cytoplasm; GO:0004022,alcohol dehydrogenase (NAD) activity; GO:0008270,zinc ion binding
Lalb_Chr04g0258701	3.55	6.98	3.25	1.34	1.21	0.42	-2.09211	0.000131858	0.0301694	down			PREDICTED: probable LRR receptor-like serine/threonine-protein kinase At3g47570 [Lupinus angustifolius]	GO:0016021,integral component of membrane; GO:0005886,plasma membrane; GO:0005524,ATP binding; GO:0004674,protein serine/threonine kinase activity
Lalb_Chr04g0262621	1.33	1.82	1.98	0.55	0.44	0.15	-2.04028	0.000546077	0.0755214	down			hypothetical protein TanjilG_27288 [Lupinus angustifolius]	GO:0005887,integral component of plasma membrane; GO:0009506,plasmodesma; GO:0008271,secondary active sulfate transmembrane transporter activity; GO:0015116,sulfate transmembrane transporter activity; GO:0015293,symporter activity
Lalb_Chr04g0262631	4.67	4	4.36	2.05	1.44	2.01	-1.10976	0.000391392	0.060498	down			PREDICTED: probable sulfate transporter 3.4 [Lupinus angustifolius]	GO:0005887,integral component of plasma membrane; GO:0009506,plasmodesma; GO:0008271,secondary active sulfate transmembrane transporter activity; GO:0015116,sulfate transmembrane transporter activity; GO:0015293,symporter activity
Lalb_Chr04g0264141	5.77	8.81	8.51	16.32	19.79	22.85	1.49335	2.74966e-06	0.00169041	up			transmembrane protein, putative [Medicago truncatula]	GO:0016021,integral component of membrane
Lalb_Chr05g0211251	178.85	155.3	199.09	300.62	309.17	589.34	1.33046	0.000401941	0.0612287	up	AT1G65060	4CL3	PREDICTED: 4-coumarate--CoA ligase 2 [Lupinus angustifolius]	GO:0016207,4-coumarate-CoA ligase activity; GO:0005524,ATP binding; GO:0009698,phenylpropanoid metabolic process
Lalb_Chr05g0211681	3.49	3.59	2.97	1.47	1.47	1.08	-1.19419	7.55143e-06	0.00309168	down			PREDICTED: pectinesterase QRT1-like [Lupinus angustifolius]	GO:0005618,cell wall; GO:0005576,extracellular region; GO:0045330,aspartyl esterase activity; GO:0030599,pectinesterase activity; GO:0042545,cell wall modification; GO:0045490,pectin catabolic process
Lalb_Chr05g0213281	2.69	3.39	2.9	4.66	8.41	6.24	1.23201	7.91735e-05	0.0196481	up	AT4G36990		PREDICTED: heat shock factor protein HSF24 [Lupinus angustifolius]	GO:0005634,nucleus; GO:0003700,DNA-binding transcription factor activity; GO:0043565,sequence-specific DNA binding; GO:0006351,transcription, DNA-templated
Lalb_Chr05g0214561	15.39	13.53	8.46	5.41	6.26	3.45	-1.18676	0.00020793	0.0398902	down	AT1G12240		PREDICTED: acid beta-fructofuranosidase-like [Lupinus angustifolius]	GO:0016021,integral component of membrane; GO:0005775,vacuolar lumen; GO:0004575,sucrose alpha-glucosidase activity; GO:0005985,sucrose metabolic process
Lalb_Chr05g0215921	34.74	25.5	47.51	69.47	68.08	187.27	1.7654	0.000716566	0.0890064	up	AT2G23910		PREDICTED: cinnamoyl-CoA reductase-like SNL6 [Lupinus angustifolius]	GO:0003854,3-beta-hydroxy-delta5-steroid dehydrogenase activity; GO:0042742,defense response to bacterium; GO:0009809,lignin biosynthetic process; GO:0006694,steroid biosynthetic process
Lalb_Chr05g0216271	0.3	0.32	0.31	0.8	0.83	0.91	1.59145	3.84481e-05	0.0114288	up			--	--
Lalb_Chr05g0216841	3.92	4.52	6.48	9.25	8.69	11.07	1.09758	0.000716962	0.0890064	up			PREDICTED: proline-rich receptor-like protein kinase PERK13 isoform X1 [Lupinus angustifolius]	GO:0016021,integral component of membrane; GO:0005886,plasma membrane; GO:0005524,ATP binding; GO:0004675,transmembrane receptor protein serine/threonine kinase activity; GO:0007166,cell surface receptor signaling pathway; GO:0032502,developmental process; GO:0006468,protein phosphorylation
Lalb_Chr05g0216851	2.01	2.07	3.1	5.59	5.58	5.95	1.38496	1.6588e-06	0.0011808	up			PREDICTED: proline-rich receptor-like protein kinase PERK13 isoform X1 [Lupinus angustifolius]	GO:0016021,integral component of membrane; GO:0005886,plasma membrane; GO:0005524,ATP binding; GO:0004675,transmembrane receptor protein serine/threonine kinase activity; GO:0007166,cell surface receptor signaling pathway; GO:0032502,developmental process; GO:0006468,protein phosphorylation
Lalb_Chr05g0217471	1.06	1.2	0.85	0.47	0.32	0.13	-1.63443	0.00257486	0.18623	down			PREDICTED: probable leucine-rich repeat receptor-like protein kinase At1g35710 [Lupinus angustifolius]	GO:0016021,integral component of membrane; GO:0005886,plasma membrane; GO:0005524,ATP binding; GO:0004672,protein kinase activity
Lalb_Chr05g0218751	123.62	132.28	168.71	194.01	257.79	412.8	1.1828	0.00164806	0.145211	up			PREDICTED: phospholipase A1-IIgamma-like [Lupinus angustifolius]	GO:0005737,cytoplasm; GO:0047372,acylglycerol lipase activity; GO:0008970,phospholipase A1 activity; GO:0046340,diacylglycerol catabolic process; GO:0019915,lipid storage; GO:0052651,monoacylglycerol catabolic process; GO:0010187,negative regulation of seed germination
Lalb_Chr05g0223881	2.1	2.41	2.33	117.45	495.31	359.4	7.28586	5.84478e-48	1.58101e-43	up	AT4G24040	TRE1	PREDICTED: trehalase isoform X2 [Lupinus angustifolius]	GO:0005886,plasma membrane; GO:0004555,alpha,alpha-trehalase activity; GO:0005993,trehalose catabolic process
Lalb_Chr06g0164891	432.77	355.88	536.41	666.45	746.24	1296.83	1.18861	0.00167129	0.145616	up			LOW QUALITY PROTEIN: Ubiquitin, partial [Parasponia andersonii]	GO:0005634,nucleus; GO:0005773,vacuole; GO:0006511,ubiquitin-dependent protein catabolic process
Lalb_Chr06g0166611	49.86	11.87	26.44	110.35	75.36	118.81	1.93054	0.000251171	0.0446986	up	AT5G38700		PREDICTED: uncharacterized protein LOC109346288 [Lupinus angustifolius]	--
Lalb_Chr06g0168991	4.08	9.39	5.04	2.91	1.65	1.65	-1.44025	0.001733	0.148818	down	AT5G43700	IAA3, SHY2	PREDICTED: auxin-induced protein 22B-like [Lupinus angustifolius]	GO:0005634,nucleus; GO:0009734,auxin-activated signaling pathway; GO:0006355,regulation of transcription, DNA-templated; GO:0006351,transcription, DNA-templated
Lalb_Chr06g0171591	199.72	162.69	232.37	304.8	317.76	516.84	1.09081	0.00131971	0.127493	up			PREDICTED: phenylalanine ammonia-lyase class 1-like [Lupinus angustifolius]	GO:0005737,cytoplasm; GO:0045548,phenylalanine ammonia-lyase activity; GO:0009800,cinnamic acid biosynthetic process; GO:0006559,L-phenylalanine catabolic process
Lalb_Chr07g0176991	13.2	13.88	8.96	5.92	5.91	3.07	-1.15609	0.000406205	0.0612287	down			PREDICTED: rho GDP-dissociation inhibitor 1-like isoform X1 [Lupinus angustifolius]	GO:0005737,cytoplasm; GO:0005096,GTPase activator activity; GO:0005094,Rho GDP-dissociation inhibitor activity; GO:0009932,cell tip growth; GO:0010053,root epidermal cell differentiation
Lalb_Chr07g0177111	2.36	2.15	2.12	7.06	3.97	7	1.59311	1.21126e-05	0.00448828	up	AT1G11920		PREDICTED: putative pectate lyase 2 [Lupinus angustifolius]	GO:0046872,metal ion binding; GO:0030570,pectate lyase activity; GO:0045490,pectin catabolic process
Lalb_Chr07g0180741	5.42	3.94	7.17	12.89	52.73	35.82	2.73934	1.99847e-07	0.000257422	up	AT2G19330		PREDICTED: plant intracellular Ras-group-related LRR protein 6-like [Lupinus angustifolius]	--
Lalb_Chr07g0180871	70.73	56.83	83.71	31.81	39.05	22.32	-1.07037	5.98974e-05	0.0160418	down			PREDICTED: cytokinin dehydrogenase 3-like [Lupinus angustifolius]	GO:0005615,extracellular space; GO:0019139,cytokinin dehydrogenase activity; GO:0050660,flavin adenine dinucleotide binding; GO:0016614,oxidoreductase activity, acting on CH-OH group of donors; GO:0008131,primary amine oxidase activity; GO:0009823,cytokinin catabolic process
Lalb_Chr07g0181911	0.33	0.56	0.28	0.87	1.14	4.27	2.60828	0.00202495	0.164489	up	AT1G47980		PREDICTED: desiccation-related protein PCC13-62-like [Lupinus angustifolius]	GO:0071465,cellular response to desiccation; GO:1902075,cellular response to salt
Lalb_Chr07g0181961	1.49	0.9	0.76	0.41	0.31	0.2	-1.63584	0.00196107	0.161237	down	AT3G17120		PREDICTED: uncharacterized protein LOC109362138 [Lupinus angustifolius]	GO:0016021,integral component of membrane
Lalb_Chr07g0185011	1.45	0.91	1.85	4.47	6.79	10.44	2.51352	1.09322e-05	0.00410717	up			hypothetical protein TanjilG_05129 [Lupinus angustifolius]	--
Lalb_Chr07g0186581	4.45	1.69	1.66	8.15	5.18	7.14	1.53342	0.00147093	0.136703	up	AT3G13600		PREDICTED: IQ domain-containing protein IQM2-like [Lupinus angustifolius]	GO:0005737,cytoplasm; GO:0005634,nucleus
Lalb_Chr07g0186761	111.92	90.85	170.89	232.71	215.52	313.96	1.17115	0.000849239	0.0965206	up			PREDICTED: chalcone synthase 1 [Lupinus angustifolius]	GO:0016210,naringenin-chalcone synthase activity; GO:0009813,flavonoid biosynthetic process
Lalb_Chr07g0190501	4.58	6.25	5.49	2.3	2.65	1.58	-1.19863	2.61875e-05	0.00843299	down	AT5G01840	OFP1	PREDICTED: transcription repressor OFP1-like [Lupinus angustifolius]	GO:0005634,nucleus; GO:0003677,DNA binding; GO:0045892,negative regulation of transcription, DNA-templated; GO:0006351,transcription, DNA-templated
Lalb_Chr07g0193421	2.15	2.81	2.28	4.42	9.58	7.78	1.72215	1.70425e-06	0.00118205	up	AT2G37980		PREDICTED: uncharacterized protein At1g04910-like [Lupinus angustifolius]	GO:0005737,cytoplasm; GO:0016021,integral component of membrane; GO:0016757,transferase activity, transferring glycosyl groups; GO:0006004,fucose metabolic process; GO:0006486,protein glycosylation
Lalb_Chr07g0195371	8.67	1.15	11.06	0.34	0.72	0.71	-3.43971	7.96294e-06	0.00316761	down			Retrovirus-related Pol polyprotein from transposon TNT 1-94 [Cajanus cajan]	GO:0004190,aspartic-type endopeptidase activity; GO:0004519,endonuclease activity; GO:0003676,nucleic acid binding; GO:0003964,RNA-directed DNA polymerase activity; GO:0008270,zinc ion binding; GO:0015074,DNA integration
Lalb_Chr08g0231161	11.9	11.56	14.49	5.88	3.44	3.62	-1.4238	3.50031e-06	0.00185654	down	AT4G39780	ERF60	PREDICTED: ethylene-responsive transcription factor ERF060-like [Lupinus angustifolius]	GO:0005634,nucleus; GO:0003677,DNA binding; GO:0003700,DNA-binding transcription factor activity; GO:0009873,ethylene-activated signaling pathway; GO:0006351,transcription, DNA-templated
Lalb_Chr08g0233671	11.37	8.01	9.73	17.57	22.55	17.39	1.10711	3.12764e-06	0.00183919	up	AT2G15580		PREDICTED: probable E3 ubiquitin-protein ligase RHY1A isoform X2 [Lupinus angustifolius]	GO:0046872,metal ion binding; GO:0061630,ubiquitin protein ligase activity; GO:0043161,proteasome-mediated ubiquitin-dependent protein catabolic process
Lalb_Chr08g0237561	1.82	3.73	4.33	0.52	0.18	0.21	-3.30158	0.0008592	0.0972441	down	AT3G29785		Retrovirus-related Pol polyprotein from transposon TNT 1-94 [Cajanus cajan]	GO:0004190,aspartic-type endopeptidase activity; GO:0004519,endonuclease activity; GO:0003676,nucleic acid binding; GO:0003964,RNA-directed DNA polymerase activity; GO:0008270,zinc ion binding; GO:0015074,DNA integration
Lalb_Chr08g0238401	22.2	26.61	38.69	61.67	64.54	77.32	1.35615	8.46434e-06	0.00327086	up			PREDICTED: caffeic acid 3-O-methyltransferase-like [Lupinus angustifolius]	GO:0047763,caffeate O-methyltransferase activity; GO:0046983,protein dimerization activity; GO:0009809,lignin biosynthetic process
Lalb_Chr08g0239221	0.56	0.41	0.93	3.4	1.67	3.33	2.28714	6.97892e-05	0.0178094	up	AT2G40740		PREDICTED: WRKY transcription factor 55-like isoform X2 [Lupinus angustifolius]	GO:0005634,nucleus; GO:0003700,DNA-binding transcription factor activity; GO:0043565,sequence-specific DNA binding; GO:0006351,transcription, DNA-templated
Lalb_Chr08g0240411	1.43	2.03	1.73	0.79	0.64	0.55	-1.26033	0.00121567	0.121159	down			hypothetical protein TanjilG_08680 [Lupinus angustifolius]	GO:0016021,integral component of membrane; GO:0005886,plasma membrane; GO:0005524,ATP binding; GO:0008889,glycerophosphodiester phosphodiesterase activity; GO:0004674,protein serine/threonine kinase activity; GO:0006968,cellular defense response; GO:0006952,defense response; GO:0006071,glycerol metabolic process; GO:0045087,innate immune response; GO:0006629,lipid metabolic process
Lalb_Chr08g0240421	1.76	2.56	1.93	0.7	0.85	0.48	-1.49684	0.00278252	0.195499	down			PREDICTED: uncharacterized protein LOC109328635 isoform X1 [Lupinus angustifolius]	GO:0030247,polysaccharide binding
Lalb_Chr08g0241401	9.38	5	8.81	18.34	12.99	25.34	1.44077	0.000780473	0.093415	up			--	--
Lalb_Chr08g0241521	19.95	7.18	11.17	39.54	20.62	66.19	1.89225	0.00077044	0.0928427	up	AT1G44830	ERF014	PREDICTED: ethylene-responsive transcription factor ERF014-like [Lupinus angustifolius]	GO:0005634,nucleus; GO:0003700,DNA-binding transcription factor activity; GO:0043565,sequence-specific DNA binding; GO:0044212,transcription regulatory region DNA binding; GO:0071497,cellular response to freezing; GO:0034605,cellular response to heat; GO:0009873,ethylene-activated signaling pathway; GO:0045893,positive regulation of transcription, DNA-templated; GO:0009753,response to jasmonic ac…
Lalb_Chr08g0242201	39.81	17.41	32.91	71.33	108.04	143.08	1.98563	4.92528e-06	0.00229705	up	AT1G35210		PREDICTED: uncharacterized protein LOC109327828 [Lupinus angustifolius]	--
Lalb_Chr08g0243111	115.38	139.33	80.68	49.17	39.04	23.4	-1.46825	6.93532e-06	0.00288616	down	AT2G25810	TIP4;1	PREDICTED: aquaporin TIP4-1-like [Lupinus angustifolius]	GO:0042807,central vacuole; GO:0005887,integral component of plasma membrane; GO:0009705,plant-type vacuole membrane; GO:0015250,water channel activity; GO:0034220,ion transmembrane transport
Lalb_Chr08g0243911	6.84	3.94	1.92	0.31	0.16	0.36	-3.78734	1.89005e-08	3.65184e-05	down	AT5G11420		hypothetical protein GLYMA_06G070900 [Glycine max]	--
Lalb_Chr08g0245341	1.53	1.53	1.39	0.58	0.66	0.54	-1.19543	0.000766166	0.0928427	down	AT5G42830		PREDICTED: uncharacterized acetyltransferase At3g50280-like [Lupinus angustifolius]	GO:0016747,transferase activity, transferring acyl groups other than amino-acyl groups
Lalb_Chr08g0245411	1.03	1.34	2.39	8.22	2.05	17.86	2.74979	0.00112924	0.115704	up			hypothetical protein TanjilG_09804 [Lupinus angustifolius]	--
Lalb_Chr09g0319731	68.81	68.2	83.17	126.34	115.59	196.97	1.14964	0.000368064	0.0582229	up			PREDICTED: 2-hydroxyisoflavanone dehydratase-like [Lupinus angustifolius]	GO:0033987,2-hydroxyisoflavanone dehydratase activity; GO:0052689,carboxylic ester hydrolase activity; GO:0009813,flavonoid biosynthetic process; GO:0009717,isoflavonoid biosynthetic process; GO:0046287,isoflavonoid metabolic process
Lalb_Chr09g0320241	188.6	138.92	208.29	250.17	457.62	284.41	1.00489	0.00106068	0.110351	up			PREDICTED: chalcone synthase 1-like [Lupinus angustifolius]	GO:0016210,naringenin-chalcone synthase activity; GO:0009813,flavonoid biosynthetic process
Lalb_Chr09g0320261	315.04	273.86	406.01	537.33	642.15	1046.5	1.31653	0.000362081	0.0576851	up			PREDICTED: chalcone synthase 1-like [Lupinus angustifolius]	GO:0016210,naringenin-chalcone synthase activity; GO:0009813,flavonoid biosynthetic process
Lalb_Chr09g0320771	5.99	2.34	3.41	22.66	26.38	30.37	2.89842	7.84873e-13	4.24617e-09	up	AT5G41590		PREDICTED: protein LURP-one-related 17-like [Lupinus angustifolius]	--
Lalb_Chr09g0320901	2.44	2.46	1.74	1.06	0.86	0.81	-1.14909	0.000501187	0.0706099	down			PREDICTED: BTB/POZ domain-containing protein At1g63850-like [Lupinus angustifolius]	GO:0016567,protein ubiquitination
Lalb_Chr09g0322431	1.74	4.75	4.74	12.55	9.65	12.65	1.7749	0.000151906	0.0326115	up			PREDICTED: uncharacterized protein LOC109337946 [Lupinus angustifolius]	GO:0006950,response to stress
Lalb_Chr09g0323201	7.66	9.52	5.69	2.49	3.6	1.65	-1.44513	2.86001e-05	0.00879128	down			PREDICTED: uncharacterized protein LOC109331875 [Lupinus angustifolius]	GO:0005886,plasma membrane; GO:0009738,abscisic acid-activated signaling pathway; GO:1900458,negative regulation of brassinosteroid mediated signaling pathway
Lalb_Chr09g0323821	8.71	2.43	8.2	65.49	12.27	27.17	2.563	0.000219587	0.0411205	up	AT2G22770	NAI1	PREDICTED: transcription factor bHLH25-like [Lupinus angustifolius]	GO:0005634,nucleus; GO:0003677,DNA binding; GO:0003700,DNA-binding transcription factor activity; GO:0046983,protein dimerization activity; GO:0006355,regulation of transcription, DNA-templated; GO:0006351,transcription, DNA-templated
Lalb_Chr09g0324261	0.09	0.27	0.32	0.57	1.92	1.14	2.53405	0.00167418	0.145616	up			hypothetical protein TanjilG_19749 [Lupinus angustifolius]	--
Lalb_Chr09g0325731	2.21	2.42	1.18	0.43	0.27	0.25	-2.47926	4.20424e-07	0.000467729	down	AT4G37870	PCK1	PREDICTED: phosphoenolpyruvate carboxykinase [ATP]	GO:0005829,cytosol; GO:0016020,membrane; GO:0005730,nucleolus; GO:0005634,nucleus; GO:0005524,ATP binding; GO:0004612,phosphoenolpyruvate carboxykinase (ATP) activity; GO:0016036,cellular response to phosphate starvation; GO:0009817,defense response to fungus, incompatible interaction; GO:0006094,gluconeogenesis; GO:0046686,response to cadmium ion
Lalb_Chr09g0327091	9.92	12.35	14.59	27.73	38.84	59.74	1.93316	6.19029e-07	0.000604233	up	AT1G50090	BCAT7	hypothetical protein TanjilG_25642 [Lupinus angustifolius]	GO:0004084,branched-chain-amino-acid transaminase activity; GO:0009081,branched-chain amino acid metabolic process
Lalb_Chr10g0093631	35.8	33.84	32.92	12.97	11.47	6.69	-1.60443	4.57645e-10	1.27344e-06	down	AT1G05300	ZIP5	PREDICTED: zinc transporter 8-like [Lupinus angustifolius]	GO:0016021,integral component of membrane; GO:0005886,plasma membrane; GO:0005385,zinc ion transmembrane transporter activity; GO:0071577,zinc ion transmembrane transport
Lalb_Chr10g0094961	24.34	19.14	23.14	36.74	59.15	61.83	1.38279	4.38648e-06	0.00214515	up	AT5G08240		PREDICTED: uncharacterized protein At5g23160-like [Lupinus angustifolius]	GO:0016021,integral component of membrane
Lalb_Chr10g0097351	1.8	0.4	1.3	1.26	3.26	32.75	3.63397	0.00135458	0.129934	up	AT2G45760		PREDICTED: BON1-associated protein 2-like [Lupinus angustifolius]	GO:0016020,membrane; GO:0006952,defense response
Lalb_Chr10g0097851	5.66	11.78	9.27	3.81	4.65	3.4	-1.04348	0.00236153	0.178434	down			--	--
Lalb_Chr10g0099071	4.41	5.94	6.2	2.33	1.43	1.03	-1.66244	1.6925e-05	0.00586951	down	AT1G69160	BGL1	PREDICTED: protein BIG GRAIN 1-like E [Lupinus angustifolius]	GO:0005886,plasma membrane; GO:0060918,auxin transport; GO:0009734,auxin-activated signaling pathway; GO:0010929,positive regulation of auxin mediated signaling pathway
Lalb_Chr10g0100751	1.79	2.09	2.76	5.21	5.11	6.15	1.44597	3.73777e-05	0.0112341	up			PREDICTED: cytochrome b5-like [Lupinus angustifolius]	GO:0005789,endoplasmic reticulum membrane; GO:0016021,integral component of membrane; GO:0031090,organelle membrane; GO:0020037,heme binding; GO:0046872,metal ion binding; GO:0055114,oxidation-reduction process
Lalb_Chr10g0101131	197.07	172.48	227.39	38.97	117.98	58.15	-1.36252	0.000946849	0.102861	down	AT3G14260		PREDICTED: protein LURP-one-related 11-like isoform X2 [Lupinus angustifolius]	--
Lalb_Chr10g0101181	0.4	0.29	0.62	0.74	1.28	4.86	2.58082	0.00254411	0.184499	up	AT5G40990	GLIP1	PREDICTED: GDSL esterase/lipase 1-like [Lupinus angustifolius]	GO:0005576,extracellular region; GO:0016298,lipase activity; GO:0016042,lipid catabolic process
Lalb_Chr10g0101711	4.5	2.83	5.33	11.95	11.47	11.47	1.5908	4.49573e-07	0.000467729	up			PREDICTED: esterase-like [Lupinus angustifolius]	GO:0016788,hydrolase activity, acting on ester bonds; GO:0019863,IgE binding; GO:0006952,defense response
Lalb_Chr10g0101851	12.16	12.67	6.8	18.53	38.83	15.6	1.31645	0.00150095	0.136703	up			PREDICTED: WAT1-related protein At4g08290-like [Lupinus angustifolius]	GO:0016021,integral component of membrane; GO:0005886,plasma membrane; GO:0015171,amino acid transmembrane transporter activity; GO:0032973,amino acid export across plasma membrane; GO:0080144,amino acid homeostasis; GO:0043090,amino acid import
Lalb_Chr10g0102121	24.59	10.91	25.72	38.55	60.05	60.02	1.50509	0.000289868	0.0496261	up			hypothetical protein glysoja_025159 [Glycine soja]	--
Lalb_Chr10g0103631	3.7	4.35	5.5	10.81	13.36	17.48	1.76501	4.46586e-07	0.000467729	up	AT2G30230		PREDICTED: uncharacterized protein LOC109360818 [Lupinus angustifolius]	--
Lalb_Chr10g0104431	1.11	0.95	1.39	2.9	2.7	5.1	1.7906	7.65776e-06	0.00309168	up			PREDICTED: DELLA protein GAI-like [Lupinus angustifolius]	GO:0005634,nucleus; GO:0000989,NA; GO:0009740,gibberellic acid mediated signaling pathway; GO:2000273,positive regulation of signaling receptor activity; GO:0006355,regulation of transcription, DNA-templated; GO:0009739,response to gibberellin; GO:0090378,seed trichome elongation; GO:0006351,transcription, DNA-templated
Lalb_Chr10g0107021	0.37	0.55	0.53	1.15	0.96	0.84	1.1559	0.00149687	0.136703	up			hypothetical protein TanjilG_29652 [Lupinus angustifolius]	GO:0005737,cytoplasm; GO:0051539,4 iron, 4 sulfur cluster binding; GO:0003994,aconitate hydratase activity; GO:0046872,metal ion binding; GO:0006097,glyoxylate cycle
Lalb_Chr11g0062601	6.07	4.23	3.28	1.53	2.06	0.64	-1.57212	0.00149385	0.136703	down			PREDICTED: transcription factor HEC2-like [Lupinus angustifolius]	GO:0005634,nucleus; GO:0003700,DNA-binding transcription factor activity; GO:0046983,protein dimerization activity; GO:0043565,sequence-specific DNA binding; GO:0048462,carpel formation; GO:0045893,positive regulation of transcription, DNA-templated; GO:0010468,regulation of gene expression; GO:0006355,regulation of transcription, DNA-templated; GO:0006351,transcription, DNA-templated; GO:0010500…
Lalb_Chr11g0063661	0.64	0.57	0.33	1.27	1.01	3.64	2.12968	0.00169704	0.146661	up	AT5G11100	SYTD	PREDICTED: synaptotagmin-4-like [Lupinus angustifolius]	GO:0016021,integral component of membrane; GO:0008289,lipid binding; GO:0046872,metal ion binding; GO:0006869,lipid transport
Lalb_Chr11g0064911	22.63	11.07	15.82	35.55	27.26	34.51	1.11189	0.00108054	0.111184	up	AT1G09700	HYL1	PREDICTED: double-stranded RNA-binding protein 1-like [Lupinus angustifolius]	GO:0010445,nuclear dicing body; GO:0016607,nuclear speck; GO:0005634,nucleus; GO:0003725,double-stranded RNA binding; GO:0042802,identical protein binding; GO:0035198,miRNA binding; GO:0004525,ribonuclease III activity; GO:0010589,leaf proximal/distal pattern formation; GO:0010305,leaf vascular tissue pattern formation; GO:0035279,mRNA cleavage involved in gene silencing by miRNA; GO:0031054,pre-…
Lalb_Chr11g0065541	52.8	52.43	71.33	91.3	93.08	158.62	1.11319	0.00147914	0.136703	up	AT1G36160	ACC1	PREDICTED: acetyl-CoA carboxylase 1-like [Lupinus angustifolius]	GO:0005829,cytosol; GO:0005886,plasma membrane; GO:0003989,acetyl-CoA carboxylase activity; GO:0005524,ATP binding; GO:0004075,biotin carboxylase activity; GO:0046872,metal ion binding; GO:0009793,embryo development ending in seed dormancy; GO:0030497,fatty acid elongation; GO:2001295,malonyl-CoA biosynthetic process; GO:0009933,meristem structural organization; GO:0010072,primary shoot apical me…
Lalb_Chr11g0065671	3.02	2.69	2.22	1.17	0.87	0.5	-1.51524	0.000549857	0.0755214	down	AT1G36940		PREDICTED: uncharacterized protein At1g76070-like [Lupinus angustifolius]	--
Lalb_Chr11g0072211	23.28	17.23	36.61	63.86	88.33	97.58	1.82997	1.12587e-06	0.00101516	up			PREDICTED: umecyanin-like [Lupinus angustifolius]	GO:0009055,electron transfer activity; GO:0046872,metal ion binding
Lalb_Chr11g0075291	56.65	94.09	51.07	10.34	24.4	6.87	-2.17594	6.33381e-06	0.00271952	down			PREDICTED: ethylene-responsive transcription factor ERF056-like [Lupinus angustifolius]	GO:0005634,nucleus; GO:0003677,DNA binding; GO:0003700,DNA-binding transcription factor activity; GO:0009873,ethylene-activated signaling pathway; GO:0006351,transcription, DNA-templated
Lalb_Chr12g0198831	12.35	7.58	10.24	19.72	14.26	43.52	1.53693	0.00242316	0.180569	up			PREDICTED: uncharacterized protein LOC109355182 isoform X1 [Lupinus angustifolius]	--
Lalb_Chr12g0199341	25.81	6.63	18.11	45.23	40.53	60.03	1.67055	0.00108102	0.111184	up	AT5G57510		PREDICTED: uncharacterized protein LOC109355512 [Lupinus angustifolius]	--
Lalb_Chr12g0203521	25.31	25.9	27.3	45.04	52.85	56.71	1.11585	2.81677e-08	4.80839e-05	up	AT2G21940	SK1	PREDICTED: shikimate kinase, chloroplastic-like [Lupinus angustifolius]	GO:0009507,chloroplast; GO:0005524,ATP binding; GO:0000287,magnesium ion binding; GO:0004765,shikimate kinase activity; GO:0009073,aromatic amino acid family biosynthetic process; GO:0009423,chorismate biosynthetic process; GO:0019632,shikimate metabolic process
Lalb_Chr12g0207301	267.14	213.84	413.94	541.56	546.18	689.28	1.1269	0.000808477	0.0943822	up			PREDICTED: dirigent protein 19-like [Lupinus angustifolius]	GO:0048046,apoplast; GO:0016853,isomerase activity
Lalb_Chr12g0207311	17.31	9.39	27.31	33.35	41.52	50.83	1.35373	0.00267904	0.191998	up			PREDICTED: dirigent protein 19-like [Lupinus angustifolius]	GO:0048046,apoplast; GO:0016853,isomerase activity
Lalb_Chr12g0207441	22.89	21.07	23.47	41.74	33.6	74.39	1.31597	0.000636601	0.0835925	up	AT5G01720	RAE1	PREDICTED: F-box/LRR-repeat protein 3-like isoform X1 [Lupinus angustifolius]	--
Lalb_Chr12g0209281	5.24	7.22	5.89	2.62	3.72	1.32	-1.15561	0.00193596	0.160637	down	AT2G01950	BRL2	PREDICTED: serine/threonine-protein kinase BRI1-like 2 [Lupinus angustifolius]	GO:0016021,integral component of membrane; GO:0005886,plasma membrane; GO:0005524,ATP binding; GO:0004675,transmembrane receptor protein serine/threonine kinase activity; GO:0009734,auxin-activated signaling pathway; GO:0009742,brassinosteroid mediated signaling pathway; GO:0010305,leaf vascular tissue pattern formation; GO:0010233,phloem transport; GO:0010051,xylem and phloem pattern formation
Lalb_Chr12g0209891	40.69	37.3	60.39	16.42	24.19	8.85	-1.38814	0.000370335	0.0582417	down			hypothetical protein TanjilG_25316 [Lupinus angustifolius]	GO:0005783,endoplasmic reticulum; GO:0005789,endoplasmic reticulum membrane; GO:0010168,ER body; GO:0016021,integral component of membrane; GO:0016020,membrane; GO:0005381,iron ion transmembrane transporter activity; GO:0005384,manganese ion transmembrane transporter activity; GO:0030026,cellular manganese ion homeostasis; GO:0071281,cellular response to iron ion; GO:0006880,intracellular sequest…
Lalb_Chr13g0291171	63.47	67.37	72.87	111.7	140.9	143.73	1.09724	1.18271e-07	0.000177735	up	AT2G32720	CB5-B	PREDICTED: cytochrome b5, seed isoform-like [Lupinus angustifolius]	GO:0005789,endoplasmic reticulum membrane; GO:0016021,integral component of membrane; GO:0031090,organelle membrane; GO:0020037,heme binding; GO:0046872,metal ion binding; GO:0055114,oxidation-reduction process
Lalb_Chr13g0291891	22.02	8.04	16.65	52.5	19.8	61.27	1.67359	0.00249619	0.183115	up			hypothetical protein TanjilG_21913 [Lupinus angustifolius]	--
Lalb_Chr13g0294761	2.72	4.11	4.76	1.19	1.39	0.65	-1.72057	0.000717316	0.0890064	down			hypothetical protein glysoja_018481 [Glycine soja]	GO:0048046,apoplast; GO:0005622,intracellular; GO:0009505,plant-type cell wall; GO:0009506,plasmodesma; GO:0005179,hormone activity; GO:0004871,NA; GO:0019722,calcium-mediated signaling; GO:0007267,cell-cell signaling
Lalb_Chr13g0295711	311.76	258.51	311.99	179.86	108.15	58.06	-1.24446	0.00153997	0.138854	down			PREDICTED: glutelin type-A 3-like [Lupinus angustifolius]	GO:0042735,protein body; GO:0045735,nutrient reservoir activity; GO:0051259,protein complex oligomerization
Lalb_Chr13g0296061	29.65	30.58	38.8	53.36	61.8	69.48	1.03651	3.91619e-05	0.0115145	up			hypothetical protein TanjilG_05774 [Lupinus angustifolius]	GO:0009507,chloroplast; GO:0033853,aspartate-prephenate aminotransferase activity; GO:0033854,glutamate-prephenate aminotransferase activity; GO:0042802,identical protein binding; GO:0004069,L-aspartate:2-oxoglutarate aminotransferase activity; GO:0080130,L-phenylalanine:2-oxoglutarate aminotransferase activity; GO:0030170,pyridoxal phosphate binding; GO:0009095,aromatic amino acid family biosynt…
Lalb_Chr13g0303001	2.65	2.36	2.16	5.22	5.5	5.45	1.30893	9.37227e-10	2.30473e-06	up			PREDICTED: uncharacterized protein LOC109344385 [Lupinus angustifolius]	GO:0005516,calmodulin binding
Lalb_Chr13g0303391	37.1	26.24	59.93	81.72	79.66	101.57	1.22861	0.00104623	0.109268	up	AT1G18860	WRKY61	PREDICTED: probable WRKY transcription factor 61 [Lupinus angustifolius]	GO:0005634,nucleus; GO:0003700,DNA-binding transcription factor activity; GO:0043565,sequence-specific DNA binding; GO:0006351,transcription, DNA-templated
Lalb_Chr14g0363211	16.86	3.98	13.58	40.56	30.01	27.67	1.63149	0.00201525	0.164194	up	AT1G76650	CML38	PREDICTED: calcium-binding protein CML38-like [Lupinus angustifolius]	GO:0005886,plasma membrane; GO:0005509,calcium ion binding; GO:0009611,response to wounding
Lalb_Chr14g0364161	14.18	5.76	0.66	0.64	0.04	0.05	-4.68777	9.61947e-05	0.0234421	down	AT5G13870	XTH5	PREDICTED: probable xyloglucan endotransglucosylase/hydrolase protein B [Lupinus angustifolius]	GO:0048046,apoplast; GO:0005618,cell wall; GO:0004553,hydrolase activity, hydrolyzing O-glycosyl compounds; GO:0016762,xyloglucan:xyloglucosyl transferase activity; GO:0042546,cell wall biogenesis; GO:0071555,cell wall organization; GO:0010411,xyloglucan metabolic process
Lalb_Chr14g0365251	26.75	30.17	37.45	43.99	78.31	108	1.44071	0.000356325	0.0576851	up			PREDICTED: dihydrofolate reductase-like [Lupinus angustifolius]	--
Lalb_Chr14g0365981	8.35	6.95	12.39	3.57	5.27	3.33	-1.07138	0.00120394	0.121066	down	AT3G20640	PFA6	PREDICTED: transcription factor bHLH123-like isoform X2 [Lupinus angustifolius]	GO:0005634,nucleus; GO:0001046,core promoter sequence-specific DNA binding; GO:0003700,DNA-binding transcription factor activity; GO:0046983,protein dimerization activity; GO:0001228,DNA-binding transcription activator activity, RNA polymerase II-specific; GO:0006366,transcription by RNA polymerase II
Lalb_Chr14g0366471	24.74	33.31	23.02	13.45	11.77	9.35	-1.10077	1.21423e-06	0.00102641	down	AT5G21482	CKX7	PREDICTED: cytokinin dehydrogenase 7-like [Lupinus angustifolius]	GO:0019139,cytokinin dehydrogenase activity; GO:0050660,flavin adenine dinucleotide binding; GO:0016614,oxidoreductase activity, acting on CH-OH group of donors; GO:0009823,cytokinin catabolic process
Lalb_Chr14g0369031	20.14	10.26	17.89	35.71	27.89	28.7	1.06163	0.00103897	0.109268	up	AT1G19300	PARVUS	PREDICTED: probable galacturonosyltransferase-like 1 [Lupinus angustifolius]	GO:0005783,endoplasmic reticulum; GO:0005789,endoplasmic reticulum membrane; GO:0005794,Golgi apparatus; GO:0016021,integral component of membrane; GO:0047262,polygalacturonate 4-alpha-galacturonosyltransferase activity; GO:0016757,transferase activity, transferring glycosyl groups; GO:0052386,cell wall thickening; GO:0010417,glucuronoxylan biosynthetic process; GO:0048366,leaf development; GO:00…
Lalb_Chr14g0373631	0.07	0.03	0.12	1.16	0.12	0.4	3.05475	0.00234117	0.17789	up	AT1G15460	BOR4	PREDICTED: boron transporter 4-like [Lupinus angustifolius]	GO:0005887,integral component of plasma membrane; GO:0005886,plasma membrane; GO:0015301,anion:anion antiporter activity; GO:0080139,borate efflux transmembrane transporter activity; GO:0005452,inorganic anion exchanger activity; GO:0046713,borate transport; GO:0080029,cellular response to boron-containing substance levels; GO:0051453,regulation of intracellular pH
Lalb_Chr14g0374401	0.42	0.94	0.85	0.55	2.23	18.78	3.51569	0.000988976	0.105322	up	AT2G28160	FIT	PREDICTED: transcription factor FER-LIKE IRON DEFICIENCY-INDUCED TRANSCRIPTION FACTOR-like isoform X1 [Lupinus angustifolius]	GO:0005634,nucleus; GO:0003677,DNA binding; GO:0003700,DNA-binding transcription factor activity; GO:0046983,protein dimerization activity; GO:0071369,cellular response to ethylene stimulus; GO:0071281,cellular response to iron ion; GO:0071732,cellular response to nitric oxide; GO:0034756,regulation of iron ion transport; GO:0006355,regulation of transcription, DNA-templated; GO:0010039,response …
Lalb_Chr14g0375001	11.82	4.36	9.42	19.57	24.2	59.99	2.19109	0.000228987	0.0418519	up			PREDICTED: zinc finger protein ZAT12-like [Lupinus angustifolius]	GO:0005634,nucleus; GO:0003700,DNA-binding transcription factor activity; GO:0046872,metal ion binding; GO:0003676,nucleic acid binding; GO:0006355,regulation of transcription, DNA-templated; GO:0010200,response to chitin; GO:0006351,transcription, DNA-templated
Lalb_Chr14g0375381	23.98	26.7	15.52	13.06	5.79	6.85	-1.23074	0.00165456	0.145311	down	AT4G10310	HKT1	PREDICTED: sodium transporter HKT1 [Lupinus angustifolius]	GO:0016021,integral component of membrane; GO:0005886,plasma membrane; GO:0015081,sodium ion transmembrane transporter activity; GO:0035725,sodium ion transmembrane transport
Lalb_Chr15g0077851	2.89	3.84	2.66	0.7	0.69	0.05	-2.59859	0.000204629	0.0398902	down	AT3G62070		PREDICTED: uncharacterized protein LOC109345862 isoform X2 [Lupinus angustifolius]	--
Lalb_Chr15g0079621	3.83	4.9	4.32	8.19	9.19	9.17	1.15921	5.65236e-08	8.99391e-05	up	AT5G04620	BIOF	PREDICTED: 8-amino-7-oxononanoate synthase [Lupinus angustifolius]	GO:0005829,cytosol; GO:0005777,peroxisome; GO:0008710,8-amino-7-oxononanoate synthase activity; GO:0030170,pyridoxal phosphate binding; GO:0009102,biotin biosynthetic process
Lalb_Chr15g0084521	7.93	9.06	9.07	2.9	2.98	2.81	-1.45596	7.22227e-14	4.88406e-10	down	AT3G55580	TCF1	PREDICTED: ultraviolet-B receptor UVR8 isoform X2 [Lupinus angustifolius]	GO:0000785,chromatin; GO:0005829,cytosol; GO:0005634,nucleus; GO:0003682,chromatin binding; GO:0005085,guanyl-nucleotide exchange factor activity; GO:0042802,identical protein binding; GO:0009881,photoreceptor activity; GO:0042803,protein homodimerization activity; GO:0009649,entrainment of circadian clock; GO:0018298,protein-chromophore linkage; GO:0009411,response to UV; GO:0010224,response to …
Lalb_Chr15g0086481	0.94	0.72	0.59	2.27	1.47	2.23	1.5512	0.00152963	0.138847	up			PREDICTED: aquaporin NIP1-2-like [Lupinus angustifolius]	GO:0005887,integral component of plasma membrane; GO:0005886,plasma membrane; GO:0015105,arsenite transmembrane transporter activity; GO:0015250,water channel activity; GO:0015700,arsenite transport; GO:0080170,hydrogen peroxide transmembrane transport; GO:0046685,response to arsenic-containing substance
Lalb_Chr15g0087651	18.84	35.14	23.28	35.01	69.74	92.96	1.51655	0.00066526	0.0861019	up	AT4G04610	APR1	PREDICTED: 5'-adenylylsulfate reductase 2, chloroplastic-like [Lupinus angustifolius]	GO:0009507,chloroplast; GO:0009570,chloroplast stroma; GO:0009536,plastid; GO:0051539,4 iron, 4 sulfur cluster binding; GO:0033741,adenylyl-sulfate reductase (glutathione) activity; GO:0009973,adenylyl-sulfate reductase activity; GO:0046872,metal ion binding; GO:0004604,phosphoadenylyl-sulfate reductase (thioredoxin) activity; GO:0045454,cell redox homeostasis; GO:0019344,cysteine biosynthetic pr…
Lalb_Chr15g0088571	16.43	11.83	18.74	38.96	41.27	44.75	1.5447	6.52989e-09	1.47195e-05	up	AT4G19700	RING	PREDICTED: E3 ubiquitin-protein ligase BOI-like [Lupinus angustifolius]	GO:0005634,nucleus; GO:0046872,metal ion binding; GO:0004842,ubiquitin-protein transferase activity; GO:0042742,defense response to bacterium; GO:0050832,defense response to fungus; GO:2000117,negative regulation of cysteine-type endopeptidase activity; GO:0043069,negative regulation of programmed cell death; GO:0043161,proteasome-mediated ubiquitin-dependent protein catabolic process; GO:0009739…
Lalb_Chr16g0376711	1.64	0.75	0.87	6.53	2.28	3.27	2.02563	0.000660393	0.0860089	up	AT1G33760	ERF022	hypothetical protein TanjilG_17977 [Lupinus angustifolius]	GO:0005634,nucleus; GO:0003677,DNA binding; GO:0003700,DNA-binding transcription factor activity; GO:0009873,ethylene-activated signaling pathway; GO:0006351,transcription, DNA-templated
Lalb_Chr16g0379101	4.75	5.01	4.56	2.17	2.32	1.34	-1.17491	7.37797e-07	0.000688187	down	AT5G65700	BAM1	PREDICTED: leucine-rich repeat receptor-like serine/threonine-protein kinase BAM1 [Lupinus angustifolius]	GO:0016021,integral component of membrane; GO:0005886,plasma membrane; GO:0005524,ATP binding; GO:0043621,protein self-association; GO:0004674,protein serine/threonine kinase activity; GO:0033612,receptor serine/threonine kinase binding; GO:0030154,cell differentiation; GO:0048437,floral organ development; GO:0048229,gametophyte development; GO:0010075,regulation of meristem growth
Lalb_Chr16g0379601	2.44	3.4	1.78	1.3	1	0.66	-1.23518	0.0026901	0.191998	down	AT4G16563		PREDICTED: probable aspartyl protease At4g16563 isoform X1 [Lupinus angustifolius]	GO:0009505,plant-type cell wall; GO:0004190,aspartic-type endopeptidase activity; GO:0030163,protein catabolic process; GO:0006508,proteolysis
Lalb_Chr16g0380311	1.63	1.31	1.84	0.41	0.75	0.33	-1.56878	0.000407437	0.0612287	down	AT4G19170		PREDICTED: probable carotenoid cleavage dioxygenase 4, chloroplastic [Lupinus angustifolius]	GO:0009507,chloroplast; GO:0010287,plastoglobule; GO:0046872,metal ion binding; GO:0016702,oxidoreductase activity, acting on single donors with incorporation of molecular oxygen, incorporation of two atoms of oxygen
Lalb_Chr16g0381261	59.49	29.56	56.91	131.09	129.28	228.73	1.89826	6.1936e-06	0.00270221	up	AT2G23910		PREDICTED: cinnamoyl-CoA reductase-like SNL6 [Lupinus angustifolius]	GO:0003854,3-beta-hydroxy-delta5-steroid dehydrogenase activity; GO:0042742,defense response to bacterium; GO:0009809,lignin biosynthetic process; GO:0006694,steroid biosynthetic process
Lalb_Chr16g0381831	158.38	130.03	170.33	243.54	239.79	390.74	1.08303	0.000809489	0.0943822	up			--	--
Lalb_Chr16g0381841	53.11	49.29	62.34	74.67	111.18	186.76	1.33796	0.00127693	0.125149	up			--	--
Lalb_Chr16g0382131	79.57	81.48	76.49	136.18	139.53	188.47	1.11499	4.44097e-06	0.00214515	up	AT1G60810	ACLA-2	PREDICTED: ATP-citrate synthase alpha chain protein 1-like [Lupinus angustifolius]	GO:0005829,cytosol; GO:0005524,ATP binding; GO:0003878,ATP citrate synthase activity; GO:0006629,lipid metabolic process
Lalb_Chr16g0385951	18.68	13.94	14.27	7.78	7.34	2.73	-1.29075	0.00123168	0.12204	down	AT2G22770	NAI1	hypothetical protein TanjilG_13940 [Lupinus angustifolius]	GO:0005634,nucleus; GO:0003677,DNA binding; GO:0003700,DNA-binding transcription factor activity; GO:0046983,protein dimerization activity; GO:0006355,regulation of transcription, DNA-templated; GO:0006351,transcription, DNA-templated
Lalb_Chr16g0390651	1.57	0.9	1.38	2.68	7.19	2.44	1.7747	0.000710469	0.0890064	up	AT3G24503	ALDH2C4	PREDICTED: aldehyde dehydrogenase family 2 member C4-like [Lupinus angustifolius]	GO:0005829,cytosol; GO:0004029,aldehyde dehydrogenase (NAD) activity; GO:0050269,coniferyl-aldehyde dehydrogenase activity; GO:0009699,phenylpropanoid biosynthetic process
Lalb_Chr16g0391511	4.26	4.09	3.82	1.29	1.9	1.68	-1.19107	1.36623e-06	0.00110321	down	AT4G35870	OSCA4.1	PREDICTED: CSC1-like protein At4g35870 [Lupinus angustifolius]	GO:0016021,integral component of membrane; GO:0005622,intracellular; GO:0006811,ion transport; GO:0006623,protein targeting to vacuole
Lalb_Chr17g0339251	2.19	5.72	1.14	10.68	23.1	3.77	2.15083	0.00284115	0.195942	up	AT1G01580	FRO2	PREDICTED: ferric reduction oxidase 2-like [Lupinus angustifolius]	GO:0016021,integral component of membrane; GO:0005886,plasma membrane; GO:0000293,ferric-chelate reductase activity; GO:0046872,metal ion binding; GO:0006811,ion transport; GO:0015688,iron chelate transport; GO:0055072,iron ion homeostasis; GO:0009617,response to bacterium
Lalb_Chr17g0341741	20.69	8.76	18.58	37.58	28.24	52.27	1.44716	0.00183387	0.15502	up			PREDICTED: probable pectinesterase 48 [Lupinus angustifolius]	GO:0005618,cell wall; GO:0045330,aspartyl esterase activity; GO:0030599,pectinesterase activity; GO:0042545,cell wall modification; GO:0045490,pectin catabolic process
Lalb_Chr17g0342911	6.98	7.35	10.36	3.94	3.74	3.32	-1.04068	0.000185959	0.037821	down			--	--
Lalb_Chr17g0346811	2.1	1.94	3.47	7.17	4.76	11.26	1.78558	0.000172335	0.0364193	up	AT5G05600	JOX2	PREDICTED: flavonol synthase/flavanone 3-hydroxylase-like [Lupinus angustifolius]	GO:0005829,cytosol; GO:0051213,dioxygenase activity; GO:0120091,jasmonic acid hydrolase; GO:0046872,metal ion binding; GO:0097237,cellular response to toxic substance; GO:0009813,flavonoid biosynthetic process; GO:2000022,regulation of jasmonic acid mediated signaling pathway; GO:0080167,response to karrikin
Lalb_Chr17g0347961	34.74	16.45	44.22	86.25	54.49	83.31	1.36716	0.00175488	0.15022	up	AT5G12340		PREDICTED: uncharacterized protein LOC109356353 [Lupinus angustifolius]	--
Lalb_Chr18g0044601	3.24	5.15	4.23	1.15	2.18	0.67	-1.55194	0.000732264	0.089801	down			--	--
Lalb_Chr18g0046011	1.36	0.38	1.1	4.22	3.03	5.65	2.33274	0.000117644	0.027672	up			hypothetical protein TanjilG_21470 [Lupinus angustifolius]	GO:0005516,calmodulin binding; GO:0006950,response to stress
Lalb_Chr18g0046741	6.18	3.7	4.67	7.57	12.43	10.52	1.1987	0.000447222	0.0654369	up	AT1G02610		PREDICTED: E3 ubiquitin-protein ligase MARCH1-like isoform X1 [Lupinus angustifolius]	GO:0030176,integral component of endoplasmic reticulum membrane; GO:1904264,NA; GO:0004842,ubiquitin-protein transferase activity; GO:0008270,zinc ion binding; GO:0042335,cuticle development; GO:0010143,cutin biosynthetic process; GO:0008299,isoprenoid biosynthetic process; GO:1900490,positive regulation of hydroxymethylglutaryl-CoA reductase (NADPH) activity; GO:0009414,response to water depriva…
Lalb_Chr18g0050001	3.55	3.67	5.97	0.72	1.22	1.47	-1.82423	0.000340598	0.0558375	down			--	--
Lalb_Chr18g0050011	5.97	2.82	5.54	0.76	1.48	1.24	-1.91911	0.000772259	0.0928427	down			--	--
Lalb_Chr18g0050021	5.38	4.99	10.28	0.53	1.03	0.78	-3.02702	1.88424e-08	3.65184e-05	down			--	--
Lalb_Chr18g0050031	2.44	1.24	3.79	0.49	0.56	0.17	-2.51206	0.000303706	0.0516683	down			--	--
Lalb_Chr18g0050291	12.78	9.22	11.12	5.26	3.28	3.21	-1.36882	5.86711e-06	0.00260642	down	AT3G20300		PREDICTED: uncharacterized protein LOC109337943 [Lupinus angustifolius]	GO:0016021,integral component of membrane
Lalb_Chr18g0050801	13.57	17.2	13.74	8.18	6.01	2.45	-1.3131	0.00162827	0.143937	down	AT5G58860	CYP86A1	PREDICTED: cytochrome P450 86A1-like [Lupinus angustifolius]	GO:0016021,integral component of membrane; GO:0005773,vacuole; GO:0018685,alkane 1-monooxygenase activity; GO:0020037,heme binding; GO:0005506,iron ion binding; GO:0006631,fatty acid metabolic process; GO:0010345,suberin biosynthetic process
Lalb_Chr18g0054161	17.82	18.56	23.69	39	47.58	62.2	1.45427	1.21203e-06	0.00102641	up	AT2G30490	C4H	PREDICTED: trans-cinnamate 4-monooxygenase-like [Lupinus angustifolius]	GO:0016020,membrane; GO:0020037,heme binding; GO:0005506,iron ion binding; GO:0016710,trans-cinnamate 4-monooxygenase activity; GO:0009808,lignin metabolic process; GO:0044550,secondary metabolite biosynthetic process
Lalb_Chr18g0055731	27.67	45.9	45.33	12.62	21.88	15.83	-1.11392	0.000456461	0.0656769	down	AT5G18670	BMY3	PREDICTED: inactive beta-amylase 9-like [Lupinus angustifolius]	GO:0005737,cytoplasm; GO:0016161,beta-amylase activity; GO:0000272,polysaccharide catabolic process
Lalb_Chr19g0124151	17.95	14.82	9.7	32.81	57.18	26.6	1.56997	1.29471e-05	0.0046696	up			PREDICTED: naringenin,2-oxoglutarate 3-dioxygenase-like [Lupinus angustifolius]	GO:0031418,L-ascorbic acid binding; GO:0046872,metal ion binding; GO:0045486,naringenin 3-dioxygenase activity; GO:0009813,flavonoid biosynthetic process
Lalb_Chr19g0127651	17.73	1.84	9.14	0.9	1	0.13	-3.73263	3.35025e-05	0.0101825	down			--	--
Lalb_Chr19g0127671	6.68	6.36	7.74	2.03	3.32	0.59	-1.71837	0.00147975	0.136703	down			PREDICTED: nucleoside diphosphate kinase 1 [Lupinus angustifolius]	GO:0005524,ATP binding; GO:0046872,metal ion binding; GO:0004550,nucleoside diphosphate kinase activity; GO:0006241,CTP biosynthetic process; GO:0006183,GTP biosynthetic process; GO:0009585,red, far-red light phototransduction; GO:0006228,UTP biosynthetic process
Lalb_Chr19g0133351	0.51	0.71	0.14	2.78	1.44	1.72	2.2669	0.00190133	0.158561	up	AT1G56150	SAUR71	PREDICTED: auxin-responsive protein SAUR71-like [Lupinus angustifolius]	GO:0005737,cytoplasm; GO:0009734,auxin-activated signaling pathway; GO:0007275,multicellular organism development; GO:0040008,regulation of growth
Lalb_Chr19g0138601	4.88	5.07	5.34	6.2	16.13	19.55	1.60474	0.000955943	0.103433	up	AT1G49310		PREDICTED: organ-specific protein S2-like [Lupinus angustifolius]	--
Lalb_Chr19g0139061	3.69	5.21	6.22	7.95	10.95	11.93	1.16675	0.000554667	0.0757765	up	AT4G35070		PREDICTED: probable BOI-related E3 ubiquitin-protein ligase 2 [Lupinus angustifolius]	GO:0005634,nucleus; GO:0046872,metal ion binding; GO:0016740,transferase activity; GO:0006952,defense response; GO:0043161,proteasome-mediated ubiquitin-dependent protein catabolic process; GO:0043067,regulation of programmed cell death
Lalb_Chr19g0140211	0.53	1.11	0.71	1.45	3.98	4.74	2.26802	0.000177275	0.0371728	up			PREDICTED: alpha-farnesene synthase-like [Lupinus angustifolius]	GO:0000287,magnesium ion binding; GO:0010334,sesquiterpene synthase activity; GO:0051762,sesquiterpene biosynthetic process
Lalb_Chr20g0111371	31.36	33.83	33.18	22.29	14	8.6	-1.01916	0.0028416	0.195942	down			PREDICTED: receptor-like kinase TMK3 [Lupinus angustifolius]	GO:0016021,integral component of membrane; GO:0009505,plant-type cell wall; GO:0005886,plasma membrane; GO:0009506,plasmodesma; GO:0005524,ATP binding; GO:0004675,transmembrane receptor protein serine/threonine kinase activity; GO:0007166,cell surface receptor signaling pathway; GO:0009555,pollen development; GO:0006468,protein phosphorylation
Lalb_Chr20g0112011	16.56	17.88	22.78	29.01	51.04	42.61	1.22944	4.42733e-05	0.0127403	up	AT3G52800		PREDICTED: zinc finger A20 and AN1 domain-containing stress-associated protein 4-like [Lupinus angustifolius]	GO:0003677,DNA binding; GO:0008270,zinc ion binding
Lalb_Chr20g0113161	0.56	0.23	0.24	1.76	1.03	2.98	2.64929	0.00130876	0.126889	up	AT3G53600	ZAT18	hypothetical protein TanjilG_26970 [Lupinus angustifolius]	GO:0005634,nucleus; GO:0003700,DNA-binding transcription factor activity; GO:0046872,metal ion binding; GO:0003676,nucleic acid binding; GO:0071289,cellular response to nickel ion; GO:2000280,regulation of root development; GO:0006355,regulation of transcription, DNA-templated; GO:0010200,response to chitin; GO:0006351,transcription, DNA-templated
Lalb_Chr20g0113701	14.29	4.31	10.2	28.74	17.14	79.82	2.3116	0.000691814	0.0882715	up			--	--
Lalb_Chr20g0113751	4.73	4.7	10.28	11.78	11.57	68.95	2.42949	0.00208896	0.167151	up			--	--
Lalb_Chr20g0120851	108.68	110.37	114.72	172.8	184.25	285.56	1.0995	0.00024972	0.0446986	up	AT3G06650	ACLB-1	PREDICTED: ATP-citrate synthase beta chain protein 1 [Lupinus angustifolius]	GO:0005829,cytosol; GO:0005524,ATP binding; GO:0003878,ATP citrate synthase activity; GO:0016829,lyase activity; GO:0046872,metal ion binding; GO:0006629,lipid metabolic process
Lalb_Chr20g0121091	0.34	0.19	0.19	1.36	0.73	2.77	2.91186	0.000328365	0.0548175	up			LlPR10.1C [Lupinus luteus]	GO:0016787,hydrolase activity; GO:0006952,defense response; GO:0009607,response to biotic stimulus
Lalb_Chr21g0306021	4.26	2.79	3.56	0.79	1.44	1.04	-1.57477	0.000179649	0.0373808	down			serine carboxypeptidase-like 27 isoform X2 [Arachis duranensis]	GO:0005576,extracellular region; GO:0005773,vacuole; GO:0004185,serine-type carboxypeptidase activity; GO:0051603,proteolysis involved in cellular protein catabolic process
Lalb_Chr21g0307221	1.41	1.78	1.57	0.49	0.75	0.31	-1.49075	0.00137781	0.131288	down	AT2G39370	MAKR4	PREDICTED: probable membrane-associated kinase regulator 4 [Lupinus angustifolius]	GO:0005886,plasma membrane; GO:0009506,plasmodesma
Lalb_Chr21g0307361	35.52	18.78	35.46	65.37	53.27	47.96	1.01369	0.00172198	0.148343	up	AT2G39490		PREDICTED: F-box protein At2g39490 [Lupinus angustifolius]	--
Lalb_Chr21g0312261	14.09	14.86	15.75	19.85	85.2	35.44	1.75895	0.0005924	0.078938	up			hypothetical protein TanjilG_03935 [Lupinus angustifolius]	GO:0004867,serine-type endopeptidase inhibitor activity; GO:0009611,response to wounding
Lalb_Chr22g0351971	3.16	2.25	2.98	6.85	6.84	3.18	1.11401	0.00210882	0.167579	up			PREDICTED: uncharacterized protein LOC109342914 [Lupinus angustifolius]	GO:0016021,integral component of membrane
Lalb_Chr22g0353441	184.6	124.61	210.62	263.41	381.77	325.6	1.02732	0.000448419	0.0654369	up			--	--
Lalb_Chr22g0354051	28.97	29.1	35.46	47.74	70.64	80.19	1.22839	2.84775e-05	0.00879128	up	AT5G24760		PREDICTED: alcohol dehydrogenase-like 6 [Lupinus angustifolius]	GO:0005737,cytoplasm; GO:0004022,alcohol dehydrogenase (NAD) activity; GO:0008270,zinc ion binding
Lalb_Chr22g0354521	134.57	125.08	112.59	182.67	266.93	250.44	1.04818	4.25317e-06	0.00213052	up			PREDICTED: thioredoxin H-type-like [Lupinus angustifolius]	GO:0005737,cytoplasm; GO:0015035,protein disulfide oxidoreductase activity; GO:0045454,cell redox homeostasis; GO:0006662,glycerol ether metabolic process
Lalb_Chr22g0357271	3.56	8.62	12	3.08	2.33	1.42	-1.71068	0.0013784	0.131288	down			Beta-galactosidase [Handroanthus impetiginosus]	GO:0048046,apoplast; GO:0005618,cell wall; GO:0009505,plant-type cell wall; GO:0009506,plasmodesma; GO:0005773,vacuole; GO:0004565,beta-galactosidase activity; GO:0030246,carbohydrate binding; GO:0005975,carbohydrate metabolic process
Lalb_Chr23g0266931	15.34	5.5	10.91	25.36	15.95	57.46	1.81477	0.00279084	0.195576	up			PREDICTED: transcription factor MYB44-like [Lupinus angustifolius]	GO:0005634,nucleus; GO:0003700,DNA-binding transcription factor activity; GO:0000981,DNA-binding transcription factor activity, RNA polymerase II-specific; GO:0043565,sequence-specific DNA binding; GO:0001135,RNA polymerase II transcription regulator recruiting activity; GO:0044212,transcription regulatory region DNA binding; GO:0030154,cell differentiation; GO:0019760,glucosinolate metabolic pro…
Lalb_Chr23g0267311	6.98	4.74	7.04	18.75	15.11	11.08	1.3779	5.39244e-06	0.0024723	up	AT3G53010		PREDICTED: probable carbohydrate esterase At4g34215 [Lupinus angustifolius]	GO:0016787,hydrolase activity
Lalb_Chr23g0268861	4.9	3.35	4.05	8.92	10.33	8.83	1.32011	1.79585e-07	0.000242888	up	AT2G25625	AT2G25625	PREDICTED: uncharacterized protein LOC109342618 [Lupinus angustifolius]	--
Lalb_Chr23g0270971	54.07	7.96	19.54	94.97	120.96	234.07	2.62718	0.000139074	0.0310358	up	AT1G44830	ERF014	PREDICTED: ethylene-responsive transcription factor ERF012-like isoform X1 [Lupinus angustifolius]	GO:0005634,nucleus; GO:0003700,DNA-binding transcription factor activity; GO:0043565,sequence-specific DNA binding; GO:0044212,transcription regulatory region DNA binding; GO:0071497,cellular response to freezing; GO:0034605,cellular response to heat; GO:0009873,ethylene-activated signaling pathway; GO:0045893,positive regulation of transcription, DNA-templated; GO:0009753,response to jasmonic ac…
Lalb_Chr23g0271211	70.67	24.92	54.79	103.32	93.53	152.94	1.36599	0.0027437	0.194355	up	AT1G21550		PREDICTED: probable calcium-binding protein CML44 [Lupinus angustifolius]	GO:0005509,calcium ion binding
Lalb_Chr23g0271811	8.28	7.68	12.05	2.23	5.4	3.32	-1.2382	0.00277986	0.195499	down			--	--
Lalb_Chr23g0276711	0.13	0.18	0.06	0.72	2.53	0.39	3.37833	0.000245229	0.044223	up			PREDICTED: plant intracellular Ras-group-related LRR protein 6-like [Lupinus angustifolius]	--
Lalb_Chr23g0277161	89.96	91.36	96.17	32.54	50.16	18.49	-1.35394	6.96632e-05	0.0178094	down	AT3G10985	SAG20	PREDICTED: wound-induced protein 1-like [Lupinus angustifolius]	--
Lalb_Chr23g0277601	877.82	994.72	971.15	592.03	413.25	194.48	-1.13971	0.00250752	0.183115	down			PREDICTED: cold and drought-regulated protein CORA-like isoform X1 [Lupinus angustifolius]	--
Lalb_Chr24g0393991	1.85	3.81	2.93	0.66	1.09	0.77	-1.64262	0.00212251	0.167877	down			AP-4 complex subunit sigma-like [Olea europaea var. sylvestris]	GO:0030124,AP-4 adaptor complex; GO:0005905,clathrin-coated pit; GO:0005802,trans-Golgi network; GO:0008565,protein transporter activity; GO:0016192,vesicle-mediated transport
Lalb_Chr25g0279461	2.3	1.53	2.78	10.4	5.31	3.44	1.64532	0.00241258	0.180277	up	AT1G15385		hypothetical protein TanjilG_18194 [Lupinus angustifolius]	--
Lalb_Chr25g0279581	18.94	16.2	23.34	36.29	37.64	79.69	1.55818	0.000266171	0.0467527	up	AT1G80360	VAS1	PREDICTED: uncharacterized protein LOC109347794 [Lupinus angustifolius]	GO:0005737,cytoplasm; GO:0005829,cytosol; GO:0080130,L-phenylalanine:2-oxoglutarate aminotransferase activity; GO:0050362,L-tryptophan:2-oxoglutarate aminotransferase activity; GO:0004838,L-tyrosine:2-oxoglutarate aminotransferase activity; GO:0010326,methionine-oxo-acid transaminase activity; GO:0030170,pyridoxal phosphate binding; GO:0008483,transaminase activity; GO:0009072,aromatic amino acid…
Lalb_Chr25g0280491	2	1.69	1.99	0.38	0.75	0.25	-1.91804	0.000353988	0.057683	down			PREDICTED: ELF3-like protein 2 isoform X2 [Lupinus angustifolius]	GO:0005634,nucleus; GO:0009908,flower development; GO:0048578,positive regulation of long-day photoperiodism, flowering; GO:0048576,positive regulation of short-day photoperiodism, flowering; GO:0006355,regulation of transcription, DNA-templated; GO:0006351,transcription, DNA-templated
Lalb_Chr25g0280971	1.16	1.73	0.72	0	0	0.2	-3.98357	0.00148478	0.136703	down			--	--
Lalb_Chr25g0282691	1.34	1.77	2.13	0.72	0.89	0.64	-1.09692	0.00294883	0.198805	down	AT3G63440	CKX6	PREDICTED: cytokinin dehydrogenase 6-like [Lupinus angustifolius]	GO:0005615,extracellular space; GO:0019139,cytokinin dehydrogenase activity; GO:0050660,flavin adenine dinucleotide binding; GO:0016614,oxidoreductase activity, acting on CH-OH group of donors; GO:0009690,cytokinin metabolic process; GO:0010103,stomatal complex morphogenesis
Lalb_Chr25g0282781	84.62	31.67	52.68	125.56	112.84	103.53	1.14229	0.00294035	0.198805	up	AT3G57450		hypothetical protein TanjilG_31178 [Lupinus angustifolius]	--
Lalb_Chr25g0283531	131.81	131.03	141.14	70.03	54.4	19.92	-1.38558	0.000934816	0.102592	down			hypothetical protein TanjilG_14316 [Lupinus angustifolius]	--
Lalb_Chr25g0285261	6.79	7.35	3.02	1.3	2.01	2	-1.54784	0.000534362	0.0745077	down	AT1G53700	WAG1	PREDICTED: serine/threonine-protein kinase WAG1-like [Lupinus angustifolius]	GO:0005737,cytoplasm; GO:0005829,cytosol; GO:0005634,nucleus; GO:0005886,plasma membrane; GO:0005524,ATP binding; GO:0016301,kinase activity; GO:0004674,protein serine/threonine kinase activity; GO:0009926,auxin polar transport; GO:0009734,auxin-activated signaling pathway; GO:0048825,cotyledon development; GO:0035556,intracellular signal transduction; GO:0040008,regulation of growth

## Sheet: Suppl. Table S6
Supplementary Table S6. Mapman annotation and classification of the differentially expressed genes
Bin code	Bin name	Gene ID	Gene description	Log2FC (35S::LaTRE1 vs 35S::GFP)
1	Photosynthesis
1.1.1.1.3	Photosynthesis.photophosphorylation.photosystem II.LHC-II complex.component *(LHCb5)	Lalb_Chr03g0033211	component *(LHCb5) of LHC-II complex	-1.09848
3	Carbohydrate metabolism
3.1.4.1.2	Carbohydrate metabolism.sucrose metabolism.degradation.invertase activities.vacuolar acid beta-fructofuranosidase *(VIN)	Lalb_Chr05g0214561	vacuolar acid beta-fructofuranosidase *(VIN)	-1.18676
3.2.3.3.1.2	Carbohydrate metabolism.starch metabolism.degradation.hydrolysis and phosphorolysis.amylase activities.beta amylase	Lalb_Chr18g0055731	beta amylase	-1.11392
3.3.3	Carbohydrate metabolism.trehalose metabolism.trehalase	Lalb_Chr05g0223881	trehalase	7.28586
3.10.1	Carbohydrate metabolism.gluconeogenesis.phosphoenolpyruvate carboxykinase	Lalb_Chr09g0325731	phosphoenolpyruvate carboxykinase	-2.47926
3.11.1.2	Carbohydrate metabolism.fermentation.acetic acid biosynthesis.alcohol dehydrogenase *(ADH)	Lalb_Chr04g0253571	alcohol dehydrogenase *(ADH)	3.12908
4	Amino acid metabolism
4.2.2.8.6	Amino acid metabolism.aspartate group amino acid biosynthesis.aspartate-derived amino acids.isoleucine.valine/leucine/isoleucine aminotransferase	Lalb_Chr09g0327091	valine/leucine/isoleucine aminotransferase	1.93316
4.5.1.1	Amino acid metabolism.shikimate group amino acid biosynthesis.shikimate pathway.3-deoxy-D-arabino-heptulosonate 7-phosphate (DAHP) synthase	Lalb_Chr04g0253071	3-deoxy-D-arabino-heptulosonate 7-phosphate (DAHP) synthase	1.19866
4.5.1.4	Amino acid metabolism.shikimate group amino acid biosynthesis.shikimate pathway.shikimate kinase	Lalb_Chr12g0203521	shikimate kinase	1.11585
4.6.8.1	Amino acid metabolism.amino acid degradation.aromatic amino acids.aromatic-amino-acid aminotransferase	Lalb_Chr25g0279581	aromatic-amino-acid aminotransferase	1.55818
5	Lipid metabolism
5.1.1.2.1	Lipid metabolism.fatty acid metabolism.citrate shuttle.ATP-dependent citrate lyase heterodimer.subunit alpha	Lalb_Chr16g0382131	subunit alpha of ATP-dependent citrate lyase complex	1.11499
5.1.1.2.2	Lipid metabolism.fatty acid metabolism.citrate shuttle.ATP-dependent citrate lyase heterodimer.subunit beta	Lalb_Chr20g0120851	subunit beta of ATP-dependent citrate lyase complex	1.0995
5.1.3.1	Lipid metabolism.fatty acid metabolism.acetyl-CoA carboxylation.monomeric acetyl-CoA carboxylase *(ACC)	Lalb_Chr11g0065541	monomeric acetyl-CoA carboxylase *(ACC)	1.11319
5.1.7.1.2	Lipid metabolism.fatty acid metabolism.fatty acid desaturation.electron supply.cytochrome electron shuttle hemoprotein *(Cyt-b5)	Lalb_Chr13g0291171	cytochrome electron shuttle hemoprotein *(Cyt-b5)	1.09724
5.1.7.1.2	Lipid metabolism.fatty acid metabolism.fatty acid desaturation.electron supply.cytochrome electron shuttle hemoprotein *(Cyt-b5)	Lalb_Chr10g0100751	cytochrome electron shuttle hemoprotein *(Cyt-b5)	1.44597
5.1.9.6.2	Lipid metabolism.fatty acid metabolism.fatty acid degradation.glyoxylate cycle.aconitase	Lalb_Chr10g0107021	aconitase	1.1559
7	Coenzyme metabolism
7.6.1	Coenzyme metabolism.biotin biosynthesis.7-keto-8-aminopelargonic acid (KAPA) synthase	Lalb_Chr15g0079621	7-keto-8-aminopelargonic acid (KAPA) synthase	1.15921
7.6.3	Coenzyme metabolism.biotin biosynthesis.biotin synthase	Lalb_Chr03g0024511	biotin synthase	1.54264
7.8.1.1	Coenzyme metabolism.prenylquinone biosynthesis.4-hydroxybenzoate biosynthesis.p-coumarate:CoA ligase *(4CL)	Lalb_Chr05g0211251	p-coumarate	1.33046
7.9.6.1	Coenzyme metabolism.NAD/NADP biosynthesis.NAD homeostasis.nicotinate N-methyltransferase *(NANMT)	Lalb_Chr08g0238401	nicotinate N-methyltransferase *(NANMT)	1.35615
9	Secondary metabolism
9.1.4.2	Secondary metabolism.terpenoids.terpene biosynthesis.mono-/sesquiterpene-/diterpene synthase	Lalb_Chr19g0140211	mono-/sesquiterpene-/diterpene synthase	2.26802
9.1.6.3.2	Secondary metabolism.terpenoids.carotenoid biosynthesis.apocarotenoids.carotenoid cleavage dioxygenase *(CCD4)	Lalb_Chr16g0380311	carotenoid cleavage dioxygenase *(CCD4)	-1.56878
9.2.1.1.1	Secondary metabolism.phenolics.p-coumaroyl-CoA biosynthesis.phenylalanine ammonia lyase activity.phenylalanine ammonia lyase *(PAL)	Lalb_Chr02g0156081	phenylalanine ammonia lyase *(PAL)	1.30093
9.2.1.1.1	Secondary metabolism.phenolics.p-coumaroyl-CoA biosynthesis.phenylalanine ammonia lyase activity.phenylalanine ammonia lyase *(PAL)	Lalb_Chr06g0171591	phenylalanine ammonia lyase *(PAL)	1.09081
9.2.1.2	Secondary metabolism.phenolics.p-coumaroyl-CoA biosynthesis.cinnamate 4-hydroxylase *(C4H)	Lalb_Chr18g0054161	cinnamate 4-hydroxylase *(C4H)	1.45427
9.2.1.2	Secondary metabolism.phenolics.p-coumaroyl-CoA biosynthesis.cinnamate 4-hydroxylase *(C4H)	Lalb_Chr04g0251741	cinnamate 4-hydroxylase *(C4H)	1.17696
9.2.2.2.1.1	Secondary metabolism.phenolics.flavonoid biosynthesis.chalcones.chalcone synthase activity.chalcone synthase *(CHS)	Lalb_Chr09g0320261	chalcone synthase	1.31653
9.2.2.2.1.1	Secondary metabolism.phenolics.flavonoid biosynthesis.chalcones.chalcone synthase activity.chalcone synthase *(CHS)	Lalb_Chr07g0186761	chalcone synthase	1.17115
9.2.2.5.1	Secondary metabolism.phenolics.flavonoid biosynthesis.dihydroflavonols.flavanone 3-hydroxylase *(F3H)	Lalb_Chr19g0124151	flavanone 3-hydroxylase *(F3H)	1.56997
9.2.2.9.2	Secondary metabolism.phenolics.flavonoid biosynthesis.isoflavonoids.2-hydroxyisoflavanone dehydratase	Lalb_Chr09g0319731	2-hydroxyisoflavanone dehydratase	1.14964
11	Phytohormone action
11.2.2.2	Phytohormone action.auxin.perception and signal transduction.transcriptional repressor *(IAA/AUX)	Lalb_Chr06g0168991	transcriptional repressor *(IAA/AUX)	-1.44025
11.2.2.5	Phytohormone action.auxin.perception and signal transduction.protein kinase *(TMK)	Lalb_Chr20g0111371	protein kinase *(TMK)	-1.01916
11.3.2.1.1	Phytohormone action.brassinosteroid.perception and signal transduction.receptor complex.receptor protein kinase *(BRI/BRL)	Lalb_Chr12g0209281	brassinosteroid receptor protein kinase *(BRI/BRL)	-1.15561
11.4.3.2	Phytohormone action.cytokinin.conjugation and degradation.cytokinin dehydrogenase *(CKX)	Lalb_Chr25g0282691	cytokinin dehydrogenase *(CKX)	-1.09692
11.4.3.2	Phytohormone action.cytokinin.conjugation and degradation.cytokinin dehydrogenase *(CKX)	Lalb_Chr14g0366471	cytokinin dehydrogenase *(CKX)	-1.10077
11.4.3.2	Phytohormone action.cytokinin.conjugation and degradation.cytokinin dehydrogenase *(CKX)	Lalb_Chr07g0180871	cytokinin dehydrogenase *(CKX)	-1.07037
11.5.2.4	Phytohormone action.ethylene.perception and signal transduction.signal modulator *(ARGOS)	Lalb_Chr04g0264141	ethylene signal modulator *(ARGOS)	1.49335
11.6.2.2	Phytohormone action.gibberellin.perception and signal transduction.signal transducer *(DELLA)	Lalb_Chr10g0104431	gibberellin signal transducer *(DELLA)	1.7906
11.7.3.5	Phytohormone action.jasmonic acid.conjugation and degradation.jasmonic acid oxidase *(JOX/JAO)	Lalb_Chr17g0346811	jasmonic acid oxidase *(JOX/JAO)	1.78558
11.7.3.5	Phytohormone action.jasmonic acid.conjugation and degradation.jasmonic acid oxidase *(JOX/JAO)	Lalb_Chr03g0043241	jasmonic acid oxidase *(JOX/JAO)	4.4266
11.10.1.1.1	Phytohormone action.signalling peptides.NCRP (non-cysteine-rich-peptide) category.PIP/PIPL-peptide activity.PIP/PIPL-precursor polypeptide	Lalb_Chr08g0245411	PIP/PIPL precursor polypeptide	2.74979
11.10.1.11.2	Phytohormone action.signalling peptides.NCRP (non-cysteine-rich-peptide) category.PNP-peptide activity.PNP peptide receptor *(PNP-R)	Lalb_Chr05g0217471	PNP peptide receptor *(PNP-R)	-1.63443
11.10.2.4.1	Phytohormone action.signalling peptides.CRP (cysteine-rich-peptide) category.RALF/RALFL-peptide activity.RALF/RALFL-precursor polypeptide	Lalb_Chr13g0294761	RALF/RALFL precursor polypeptide	-1.72057
12	Chromatin organisation
12.5.1.1.4	Chromatin organisation.epigenetic state regulation.DNA methylation regulation.RNA-directed DNA methylation (RdDM) pathway.RNA polymerase-V auxiliary factor *(KTF1/SPT5L)	Lalb_Chr02g0146141	RNA polymerase-V auxiliary factor *(KTF1/SPT5L)	-1.23236
15	RNA biosynthesis
15.5.3.2.17	RNA biosynthesis.transcriptional regulation.MYB transcription factor superfamily.R2R3-MYB transcription factor family.subgroup-22/23 transcription factor	Lalb_Chr23g0266931	MYB class-R2R3 subgroup-22/23 transcription factor	1.81477
15.5.9.1.1	RNA biosynthesis.transcriptional regulation.AP2/ERF transcription factor superfamily.transcription factor (ERF) activities.subgroup ERF-I transcription factor	Lalb_Chr08g0231161	subgroup ERF-I transcription factor	-1.4238
15.5.9.1.5	RNA biosynthesis.transcriptional regulation.AP2/ERF transcription factor superfamily.transcription factor (ERF) activities.subgroup ERF-III transcription factor	Lalb_Chr16g0376711	subgroup ERF-III transcription factor	2.02563
15.5.9.1.10	RNA biosynthesis.transcriptional regulation.AP2/ERF transcription factor superfamily.transcription factor (ERF) activities.subgroup ERF-VIII transcription factor	Lalb_Chr03g0030771	subgroup ERF-VIII transcription factor	1.08628
15.5.10.5	RNA biosynthesis.transcriptional regulation.C2H2 transcription factor superfamily.subclass ZAT transcription factor	Lalb_Chr20g0113161	C2H2-type subclass ZAT transcription factor	2.64929
15.5.10.5	RNA biosynthesis.transcriptional regulation.C2H2 transcription factor superfamily.subclass ZAT transcription factor	Lalb_Chr14g0375001	C2H2-type subclass ZAT transcription factor	2.19109
15.5.17	RNA biosynthesis.transcriptional regulation.GRAS-type transcription factor	Lalb_Chr01g0000951	GRAS-type transcription factor	-1.12521
15.5.18	RNA biosynthesis.transcriptional regulation.HSF-type transcription factor	Lalb_Chr05g0213281	HSF-type transcription factor	1.23201
15.5.20	RNA biosynthesis.transcriptional regulation.NAC-type transcription factor	Lalb_Chr01g0000321	NAC-type transcription factor	-1.07035
15.5.25.1	RNA biosynthesis.transcriptional regulation.WRKY transcription factor activity.WRKY-type transcription factor	Lalb_Chr08g0239221	WRKY-type transcription factor	2.28714
15.5.25.1	RNA biosynthesis.transcriptional regulation.WRKY transcription factor activity.WRKY-type transcription factor	Lalb_Chr13g0303391	WRKY-type transcription factor	1.22861
15.5.26	RNA biosynthesis.transcriptional regulation.AS2/LOB-type transcription factor	Lalb_Chr01g0019721	AS2/LOB-type transcription factor	-2.19618
15.5.26	RNA biosynthesis.transcriptional regulation.AS2/LOB-type transcription factor	Lalb_Chr02g0142291	AS2/LOB-type transcription factor	-1.06169
15.5.29	RNA biosynthesis.transcriptional regulation.ELF3-type transcription factor	Lalb_Chr25g0280491	ELF3-type transcription factor	-1.91804
15.5.32	RNA biosynthesis.transcriptional regulation.bHLH-type transcription factor	Lalb_Chr01g0008911	bHLH-type transcription factor	-1.02633
15.5.32	RNA biosynthesis.transcriptional regulation.bHLH-type transcription factor	Lalb_Chr09g0323821	bHLH-type transcription factor	2.563
15.5.32	RNA biosynthesis.transcriptional regulation.bHLH-type transcription factor	Lalb_Chr14g0374401	bHLH-type transcription factor	3.51569
15.5.32	RNA biosynthesis.transcriptional regulation.bHLH-type transcription factor	Lalb_Chr14g0365981	bHLH-type transcription factor	-1.07138
15.5.32	RNA biosynthesis.transcriptional regulation.bHLH-type transcription factor	Lalb_Chr16g0385951	bHLH-type transcription factor	-1.29075
15.5.32	RNA biosynthesis.transcriptional regulation.bHLH-type transcription factor	Lalb_Chr11g0062601	bHLH-type transcription factor	-1.57212
15.5.55	RNA biosynthesis.transcriptional regulation.transcriptional co-regulator *(OFP)	Lalb_Chr01g0023681	transcriptional co-regulator *(OFP)	-2.28194
15.5.55	RNA biosynthesis.transcriptional regulation.transcriptional co-regulator *(OFP)	Lalb_Chr07g0190501	transcriptional co-regulator *(OFP)	-1.19863
16	RNA processing
16.5.2.1.1.2	RNA processing.mRNA silencing.miRNA pathway.miRNA biogenesis.DCL1-HYL1 miRNA biogenesis complex.component *(HYL1)	Lalb_Chr11g0064911	component *(HYL1) of DCL1-HYL1 miRNA biogenesis complex	1.11189
18	Protein modification
18.4.1.11	Protein modification.phosphorylation.TKL protein kinase superfamily.LRR-XI protein kinase	Lalb_Chr16g0379101	LRR-XI protein kinase	-1.17491
18.4.1.12	Protein modification.phosphorylation.TKL protein kinase superfamily.LRR-XII protein kinase	Lalb_Chr01g0023131	LRR-XII protein kinase	-1.04876
18.4.1.12	Protein modification.phosphorylation.TKL protein kinase superfamily.LRR-XII protein kinase	Lalb_Chr01g0022941	LRR-XII protein kinase	-1.68435
18.4.1.24.1	Protein modification.phosphorylation.TKL protein kinase superfamily.G-Lectin protein kinase families.SD-1 protein kinase	Lalb_Chr03g0030301	SD-1 protein kinase	1.25704
18.4.5.5	Protein modification.phosphorylation.AGC protein kinase superfamily.AGC-VIII protein kinase	Lalb_Chr25g0285261	AGC-VIII protein kinase	-1.54784
18.4.24.2.4	Protein modification.phosphorylation.protein serine/threonine phosphatase superfamily.PPM/PP2C Mn/Mg-dependent phosphatase families.clade D phosphatase	Lalb_Chr02g0145141	clade D phosphatase	1.14937
18.7.2	Protein modification.S-nitrosylation.protein-S-nitrosothiol reductase *(TRX5)	Lalb_Chr22g0354521	protein-S-nitrosothiol reductase *(TRX5)	1.04818
18.8.1	Protein modification.S-glutathionylation.glutaredoxin	Lalb_Chr01g0005861	glutaredoxin	1.06003
19	Protein homeostasis
19.2.2.1.1	Protein homeostasis.ubiquitin-proteasome system.ubiquitin-fold protein conjugation.UBQ conjugation (ubiquitylation).UBQ ubiquitin-fold protein	Lalb_Chr06g0164891	UBQ ubiquitin-fold protein	1.18861
19.2.2.8.2.9	Protein homeostasis.ubiquitin-proteasome system.ubiquitin-fold protein conjugation.RING E3 ubiquitin ligase activities.RING-HC-class.E3 ubiquitin ligase *(BRG)	Lalb_Chr15g0088571	E3 ubiquitin ligase *(BRG)	1.5447
19.2.2.8.4.1	Protein homeostasis.ubiquitin-proteasome system.ubiquitin-fold protein conjugation.RING E3 ubiquitin ligase activities.RING-v-class.E3 ubiquitin ligase	Lalb_Chr18g0046741	E3 ubiquitin ligase	1.1987
19.2.2.12.3.3.6	Protein homeostasis.ubiquitin-proteasome system.ubiquitin-fold protein conjugation.CULLIN-based E3 ubiquitin ligase activities.CUL1-based/SCF E3 ubiquitin ligase complexes.F-BOX substrate adaptor component activities.substrate adaptor *(RAE1)	Lalb_Chr12g0207441	substrate adaptor *(RAE1) of SCF E3 ubiquitin ligase complex	1.31597
19.2.2.12.4.2.20	Protein homeostasis.ubiquitin-proteasome system.ubiquitin-fold protein conjugation.CULLIN-based E3 ubiquitin ligase activities.CUL3-based E3 ubiquitin ligase complexes.BTB/POZ substrate adaptor component activities.substrate adaptor	Lalb_Chr09g0320901	substrate adaptor of CUL3-based E3 ubiquitin ligase complex	-1.14909
19.4.3.1	Protein homeostasis.proteolysis.aspartic-type peptidase activities.A1-class (Pepsin) protease	Lalb_Chr04g0251101	A1-class (Pepsin) protease	1.28067
19.4.3.1	Protein homeostasis.proteolysis.aspartic-type peptidase activities.A1-class (Pepsin) protease	Lalb_Chr02g0142821	A1-class (Pepsin) protease	1.48939
19.4.3.1	Protein homeostasis.proteolysis.aspartic-type peptidase activities.A1-class (Pepsin) protease	Lalb_Chr16g0379601	A1-class (Pepsin) protease	-1.23518
19.5.1.3.2	Protein homeostasis.protein storage.seed storage protein activities.11S globulin family.Globulin-type seed storage protein	Lalb_Chr13g0295711	Globulin-type seed storage protein	-1.24446
21	Cell wall organisation
21.2.2.1.1	Cell wall organisation.hemicellulose.xylan.biosynthesis.galacturonosyltransferase	Lalb_Chr14g0369031	galacturonosyltransferase	1.06163
21.3.1.2.1	Cell wall organisation.pectin.homogalacturonan.modification and degradation.pectin methylesterase	Lalb_Chr05g0211681	pectin methylesterase	-1.19419
21.3.5.2	Cell wall organisation.pectin.modification and degradation.pectate lyase	Lalb_Chr07g0177111	pectate lyase	1.59311
21.3.5.5.4	Cell wall organisation.pectin.modification and degradation.pectin-dependent cell adhesion.fucosyl transferase *(FRB)	Lalb_Chr07g0193421	fucosyl transferase (FRB) involved in pectin-dependent cell adhesion	1.72215
21.4.1.1.1.1	Cell wall organisation.cell wall proteins.hydroxyproline-rich glycoprotein activities.arabinogalactan-protein activities.classical arabinogalactan protein activities.classical arabinogalactan protein	Lalb_Chr03g0027321	classical arabinogalactan protein	1.2602
21.4.2.1	Cell wall organisation.cell wall proteins.expansin activities.alpha-class expansin	Lalb_Chr03g0042291	alpha-class expansin	1.95695
21.5.1	Cell wall organisation.cell wall hydroxycinnamic acids.hydroxycinnamaldehyde dehydrogenase	Lalb_Chr16g0390651	hydroxycinnamaldehyde dehydrogenase	1.7747
21.8.1.1	Cell wall organisation.cutin and suberin.cuticular lipid formation.fatty acyl omega-hydroxylase *(CYP86A)	Lalb_Chr18g0050801	fatty acyl omega-hydroxylase	-1.3131
24	Solute transport
24.2.1.5	Solute transport.carrier-mediated transport.DMT superfamily.solute transporter *(UmamiT)	Lalb_Chr10g0101851	solute transporter *(UmamiT)	1.31645
24.2.1.5	Solute transport.carrier-mediated transport.DMT superfamily.solute transporter *(UmamiT)	Lalb_Chr04g0253381	solute transporter *(UmamiT)	-3.30048
24.2.2.3.2	Solute transport.carrier-mediated transport.MFS superfamily.OCT family.organic cation transporter *(OCT)	Lalb_Chr01g0007241	organic cation transporter *(OCT)	-1.30136
24.2.2.7	Solute transport.carrier-mediated transport.MFS superfamily.phosphate transporter *(PHT4)	Lalb_Chr03g0042971	phosphate transporter *(PHT4)	1.40528
24.2.2.17	Solute transport.carrier-mediated transport.MFS superfamily.UMF23-type solute transporter	Lalb_Chr01g0001761	UMF23-type solute transporter	1.64981
24.2.2.17	Solute transport.carrier-mediated transport.MFS superfamily.UMF23-type solute transporter	Lalb_Chr03g0025061	UMF23-type solute transporter	2.84816
24.2.3.1.1	Solute transport.carrier-mediated transport.APC superfamily.SulP family.sulfate transporter *(SULTR)	Lalb_Chr04g0262621	sulfate transporter *(SULTR)	-2.04028
24.2.3.1.1	Solute transport.carrier-mediated transport.APC superfamily.SulP family.sulfate transporter *(SULTR)	Lalb_Chr04g0262631	sulfate transporter *(SULTR)	-1.10976
24.2.3.6	Solute transport.carrier-mediated transport.APC superfamily.borate transporter *(BOR)	Lalb_Chr14g0373631	borate transporter *(BOR)	3.05475
24.2.4.1.3	Solute transport.carrier-mediated transport.MOP superfamily.MATE family.metal-citrate complex transporter *(FRD)	Lalb_Chr03g0034071	metal-citrate complex transporter *(FRD)	-3.21742
24.2.11.1	Solute transport.carrier-mediated transport.ZIP family.metal cation transporter *(ZIP)	Lalb_Chr10g0093631	metal cation transporter *(ZIP)	-1.60443
24.2.12.2	Solute transport.carrier-mediated transport.VIT family.metal cation transporter *(MEB)	Lalb_Chr12g0209891	metal cation transporter *(MEB)	-1.38814
24.2.19	Solute transport.carrier-mediated transport.potassium/sodium cation transporter *(HKT)	Lalb_Chr14g0375381	potassium/sodium cation transporter *(HKT)	-1.23074
24.3.1.1	Solute transport.channels.MIP family.Nodulin-26-like intrinsic protein *(NIP)	Lalb_Chr15g0086481	Nodulin-26-like intrinsic protein *(NIP)	1.5512
24.3.1.3	Solute transport.channels.MIP family.tonoplast intrinsic protein *(TIP)	Lalb_Chr08g0243111	tonoplast intrinsic protein *(TIP)	-1.46825
24.3.7	Solute transport.channels.calcium-permeable channel *(OSCA)	Lalb_Chr16g0391511	calcium-permeable channel *(OSCA)	-1.19107
24.3.11	Solute transport.channels.anion channel *(QUAC/ALMT)	Lalb_Chr03g0028381	anion channel *(QUAC/ALMT)	2.58941
25	Nutrient uptake
25.2.2.1	Nutrient uptake.sulfur assimilation.sulfate assimilation.(phospho)adenosine phosphosulfate reductase *(APR)	Lalb_Chr15g0087651	(phospho)adenosine phosphosulfate reductase *(APR)	1.51655
25.4.1.1.1	Nutrient uptake.transition metal homeostasis.uptake systems.reduction-based strategy.metal ion-chelate reductase *(FRO)	Lalb_Chr17g0339251	metal ion-chelate reductase *(FRO)	2.15083
27	Multi-process regulation
27.2.5	Multi-process regulation.Programmed Cell Death (PCD) system.co-suppressor *(BAP)	Lalb_Chr10g0097351	co-suppressor (BAP) of Programmed Cell Death	3.63397
27.5.4	Multi-process regulation.ROP-GTPase regulatory system.guanine nucleotide dissociation inhibitor *(RopGDI)	Lalb_Chr07g0176991	guanine nucleotide dissociation inhibitor *(RopGDI)	-1.15609
27.8.2	Multi-process regulation.calcium-dependent signalling.calcium sensor *(CML)	Lalb_Chr14g0363211	calcium sensor *(CML)	1.63149
27.8.2	Multi-process regulation.calcium-dependent signalling.calcium sensor *(CML)	Lalb_Chr03g0037561	calcium sensor *(CML)	1.77638
27.8.2	Multi-process regulation.calcium-dependent signalling.calcium sensor *(CML)	Lalb_Chr23g0271211	calcium sensor *(CML)	1.36599
35	not assigned
35.2	not assigned.not annotated	Lalb_Chr18g0050021	not classified	-3.02702
35.2	not assigned.not annotated	Lalb_Chr18g0050011	not classified	-1.91911
35.2	not assigned.not annotated	Lalb_Chr18g0046011	not classified	2.33274
35.2	not assigned.not annotated	Lalb_Chr18g0050291	not classified	-1.36882
35.2	not assigned.not annotated	Lalb_Chr18g0044601	not classified	-1.55194
35.2	not assigned.not annotated	Lalb_Chr18g0050001	not classified	-1.82423
35.2	not assigned.not annotated	Lalb_Chr05g0216271	not classified	1.59145
35.2	not assigned.not annotated	Lalb_Chr05g0218751	not classified	1.1828
35.2	not assigned.not annotated	Lalb_Chr05g0215921	not classified	1.7654
35.2	not assigned.not annotated	Lalb_Chr12g0207301	not classified	1.1269
35.2	not assigned.not annotated	Lalb_Chr12g0207311	not classified	1.35373
35.2	not assigned.not annotated	Lalb_Chr12g0198831	not classified	1.53693
35.2	not assigned.not annotated	Lalb_Chr12g0199341	not classified	1.67055
35.2	not assigned.not annotated	Lalb_Chr22g0354051	not classified	1.22839
35.2	not assigned.not annotated	Lalb_Chr22g0353441	not classified	1.02732
35.2	not assigned.not annotated	Lalb_Chr22g0357271	not classified	-1.71068
35.2	not assigned.not annotated	Lalb_Chr22g0351971	not classified	1.11401
35.2	not assigned.not annotated	Lalb_Chr01g0007121	not classified	1.43309
35.2	not assigned.not annotated	Lalb_Chr01g0013271	not classified	-1.38837
35.2	not assigned.not annotated	Lalb_Chr01g0002641	not classified	-1.33477
35.2	not assigned.not annotated	Lalb_Chr01g0005351	not classified	1.32642
35.2	not assigned.not annotated	Lalb_Chr01g0002841	not classified	-1.26393
35.2	not assigned.not annotated	Lalb_Chr01g0002941	not classified	1.90034
35.2	not assigned.not annotated	Lalb_Chr01g0018861	not classified	-1.34408
35.2	not assigned.not annotated	Lalb_Chr01g0016941	not classified	4.54129
35.2	not assigned.not annotated	Lalb_Chr01g0018281	not classified	-1.57605
35.2	not assigned.not annotated	Lalb_Chr01g0019201	not classified	2.39858
35.2	not assigned.not annotated	Lalb_Chr24g0393991	not classified	-1.64262
35.2	not assigned.not annotated	Lalb_Chr08g0243911	not classified	-3.78734
35.2	not assigned.not annotated	Lalb_Chr08g0233671	not classified	1.10711
35.2	not assigned.not annotated	Lalb_Chr08g0237561	not classified	-3.30158
35.2	not assigned.not annotated	Lalb_Chr08g0240421	not classified	-1.49684
35.2	not assigned.not annotated	Lalb_Chr08g0241401	not classified	1.44077
35.2	not assigned.not annotated	Lalb_Chr08g0241521	not classified	1.89225
35.2	not assigned.not annotated	Lalb_Chr08g0240411	not classified	-1.26033
35.2	not assigned.not annotated	Lalb_Chr08g0242201	not classified	1.98563
35.2	not assigned.not annotated	Lalb_Chr13g0296061	not classified	1.03651
35.2	not assigned.not annotated	Lalb_Chr13g0291891	not classified	1.67359
35.2	not assigned.not annotated	Lalb_Chr13g0303001	not classified	1.30893
35.2	not assigned.not annotated	Lalb_Chr10g0101131	not classified	-1.36252
35.2	not assigned.not annotated	Lalb_Chr10g0094961	not classified	1.38279
35.2	not assigned.not annotated	Lalb_Chr10g0099071	not classified	-1.66244
35.2	not assigned.not annotated	Lalb_Chr10g0101181	not classified	2.58082
35.2	not assigned.not annotated	Lalb_Chr10g0101711	not classified	1.5908
35.2	not assigned.not annotated	Lalb_Chr10g0102121	not classified	1.50509
35.2	not assigned.not annotated	Lalb_Chr10g0097851	not classified	-1.04348
35.2	not assigned.not annotated	Lalb_Chr10g0103631	not classified	1.76501
35.2	not assigned.not annotated	Lalb_Chr09g0320771	not classified	2.89842
35.2	not assigned.not annotated	Lalb_Chr09g0324261	not classified	2.53405
35.2	not assigned.not annotated	Lalb_Chr09g0323201	not classified	-1.44513
35.2	not assigned.not annotated	Lalb_Chr09g0322431	not classified	1.7749
35.2	not assigned.not annotated	Lalb_Chr09g0320241	not classified	1.00489
35.2	not assigned.not annotated	Lalb_Chr25g0279461	not classified	1.64532
35.2	not assigned.not annotated	Lalb_Chr25g0283531	not classified	-1.38558
35.2	not assigned.not annotated	Lalb_Chr25g0282781	not classified	1.14229
35.2	not assigned.not annotated	Lalb_Chr25g0280971	not classified	-3.98357
35.2	not assigned.not annotated	Lalb_Chr17g0341741	not classified	1.44716
35.2	not assigned.not annotated	Lalb_Chr17g0347961	not classified	1.36716
35.2	not assigned.not annotated	Lalb_Chr04g0258701	not classified	-2.09211
35.2	not assigned.not annotated	Lalb_Chr02g0143461	not classified	-1.27334
35.2	not assigned.not annotated	Lalb_Chr02g0146651	not classified	1.98107
35.2	not assigned.not annotated	Lalb_Chr02g0149961	not classified	-1.30519
35.2	not assigned.not annotated	Lalb_Chr02g0144781	not classified	2.25201
35.2	not assigned.not annotated	Lalb_Chr02g0157681	not classified	-2.16661
35.2	not assigned.not annotated	Lalb_Chr20g0112011	not classified	1.22944
35.2	not assigned.not annotated	Lalb_Chr20g0113751	not classified	2.42949
35.2	not assigned.not annotated	Lalb_Chr20g0121091	not classified	2.91186
35.2	not assigned.not annotated	Lalb_Chr14g0365251	not classified	1.44071
35.2	not assigned.not annotated	Lalb_Chr06g0166611	not classified	1.93054
35.2	not assigned.not annotated	Lalb_Chr07g0180741	not classified	2.73934
35.2	not assigned.not annotated	Lalb_Chr07g0185011	not classified	2.51352
35.2	not assigned.not annotated	Lalb_Chr07g0181961	not classified	-1.63584
35.2	not assigned.not annotated	Lalb_Chr07g0186581	not classified	1.53342
35.2	not assigned.not annotated	Lalb_Chr07g0195371	not classified	-3.43971
35.2	not assigned.not annotated	Lalb_Chr07g0181911	not classified	2.60828
35.2	not assigned.not annotated	Lalb_Chr19g0133351	not classified	2.2669
35.2	not assigned.not annotated	Lalb_Chr19g0139061	not classified	1.16675
35.2	not assigned.not annotated	Lalb_Chr19g0138601	not classified	1.60474
35.2	not assigned.not annotated	Lalb_Chr16g0381831	not classified	1.08303
35.2	not assigned.not annotated	Lalb_Chr16g0381261	not classified	1.89826
35.2	not assigned.not annotated	Lalb_Chr16g0381841	not classified	1.33796
35.2	not assigned.not annotated	Lalb_Chr11g0063661	not classified	2.12968
35.2	not assigned.not annotated	Lalb_Chr11g0065671	not classified	-1.51524
35.2	not assigned.not annotated	Lalb_Chr11g0072211	not classified	1.82997
35.2	not assigned.not annotated	Lalb_Chr11g0075291	not classified	-2.17594
35.2	not assigned.not annotated	Lalb_Chr21g0312261	not classified	1.75895
35.2	not assigned.not annotated	Lalb_Chr21g0307221	not classified	-1.49075
35.2	not assigned.not annotated	Lalb_Chr21g0307361	not classified	1.01369
35.2	not assigned.not annotated	Lalb_Chr15g0084521	not classified	-1.45596
35.2	not assigned.not annotated	Lalb_Chr15g0077851	not classified	-2.59859
35.2	not assigned.not annotated	Lalb_Chr03g0029091	not classified	-1.1406
35.2	not assigned.not annotated	Lalb_Chr03g0032881	not classified	1.2865
35.2	not assigned.not annotated	Lalb_Chr03g0039921	not classified	1.80597
35.2	not assigned.not annotated	Lalb_Chr03g0028831	not classified	1.32482
35.2	not assigned.not annotated	Lalb_Chr03g0029611	not classified	1.08703
35.2	not assigned.not annotated	Lalb_Chr03g0031661	not classified	2.57075
35.2	not assigned.not annotated	Lalb_Chr03g0025181	not classified	-1.33411
35.2	not assigned.not annotated	Lalb_Chr23g0270971	not classified	2.62718
35.2	not assigned.not annotated	Lalb_Chr23g0276711	not classified	3.37833
35.2	not assigned.not annotated	Lalb_Chr23g0268861	not classified	1.32011
35.2	not assigned.not annotated	Lalb_Chr23g0277601	not classified	-1.13971
35.2	not assigned.not annotated	Lalb_Chr23g0277161	not classified	-1.35394
35.2	not assigned.not annotated	Lalb_Chr17g0342911	not classified	-1.04068
35.2	not assigned.not annotated	Lalb_Chr18g0050031	not classified	-2.51206
35.2	not assigned.not annotated	Lalb_Chr19g0127651	not classified	-3.73263
35.2	not assigned.not annotated	Lalb_Chr20g0113701	not classified	2.3116
35.2	not assigned.not annotated	Lalb_Chr23g0271811	not classified	-1.2382
35.2	not assigned.not annotated	Lalb_Chr23g0267311	not classified	1.3779
50	Enzyme classification
50.1.10	Enzyme classification.EC_1 oxidoreductases.EC_1.10 oxidoreductase acting on diphenol or related substance as donor	Lalb_Chr02g0141681	EC_1.10 oxidoreductase acting on diphenol or related substance as donor	3.94331
50.2.3	Enzyme classification.EC_2 transferases.EC_2.3 acyltransferase	Lalb_Chr08g0245341	EC_2.3 acyltransferase	-1.19543
50.2.4	Enzyme classification.EC_2 transferases.EC_2.4 glycosyltransferase	Lalb_Chr14g0364161	EC_2.4 glycosyltransferase	-4.68777
50.2.7	Enzyme classification.EC_2 transferases.EC_2.7 transferase transferring phosphorus-containing group	Lalb_Chr05g0216841	EC_2.7 transferase transferring phosphorus-containing group	1.09758
50.2.7	Enzyme classification.EC_2 transferases.EC_2.7 transferase transferring phosphorus-containing group	Lalb_Chr05g0216851	EC_2.7 transferase transferring phosphorus-containing group	1.38496
50.2.7	Enzyme classification.EC_2 transferases.EC_2.7 transferase transferring phosphorus-containing group	Lalb_Chr19g0127671	EC_2.7 transferase transferring phosphorus-containing group	-1.71837
50.3.4	Enzyme classification.EC_3 hydrolases.EC_3.4 hydrolase acting on peptide bond (peptidase)	Lalb_Chr21g0306021	EC_3.4 hydrolase acting on peptide bond (peptidase)	-1.57477

## Sheet: Suppl. Table S7
Supplementary Table S7. Expression levels of key differentially expressed genes related to lateral root formation, organic acid production and excretion
Gene ID	35S::GFP_1_FPKM	35S::GFP_2_FPKM	35S::GFP_3_FPKM	35S::LaTRE1_1_FPKM	35S::LaTRE1_2_FPKM	35S::LaTRE1_3_FPKM	Log2FC (35S::LaTRE1 vs 35S::GFP)	P value	FDR	Regulate	Best hit in Arabidopsis
											Gene_ID	Gene_symbol
Lalb_Chr05g0223881	2.1	2.41	2.33	117.45	495.31	359.4	7.28586	5.84478e-48	1.58101e-43	up	AT4G24040	TRE1
Lalb_Chr06g0168991	4.08	9.39	5.04	2.91	1.65	1.65	-1.44025	0.001733	0.148818	down	AT5G43700	IAA3
Lalb_Chr01g0019721	2.08	3.07	1.56	0.32	0.84	0.19	-2.19618	0.0011644	0.11841	down	AT2G42430	LBD16
Lalb_Chr02g0142291	46.87	40.09	49.3	21.2	16.85	21.3	-1.06169	5.87769e-06	0.00260642	down	AT3G58190	LBD29
Lalb_Chr14g0365981	8.35	6.95	12.39	3.57	5.27	3.33	-1.07138	0.00120394	0.121066	down	AT3G20640	PFA6
Lalb_Chr09g0325731	2.21	2.42	1.18	0.43	0.27	0.25	-2.47926	4.20424e-07	0.000467729	down	AT4G37870	PCK1
Lalb_Chr16g0382131	79.57	81.48	76.49	136.18	139.53	188.47	1.11499	4.44097e-06	0.00214515	up	AT1G60810	ACLA-2
Lalb_Chr20g0120851	108.68	110.37	114.72	172.8	184.25	285.56	1.0995	0.00024972	0.0446986	up	AT3G06650	ACLB-1
Lalb_Chr03g0028381	1.01	1.51	0.4	7.5	7.42	1.48	2.58941	0.000206884	0.0398902	up	AT1G08440	ALMT1-related
Lalb_Chr03g0034071	3.77	3.83	0.92	0.09	0.02	0.67	-3.21742	0.00268697	0.191998	down	AT3G08040	FRD3

## Sheet: Suppl. Table S8
Supplementary Table S8. Spearman's correlation analysis between LaTRE1 and differentially expressed genes during the development of cluster root
DEGs in LaTRE1-overexpressor	Key gene symbol	Log2FC (35S::LaTRE1 vs 35S::GFP)	Spearman's correlation with LaTRE1 during CR development		Expression levels (TPM) in different developmental zones of CRs (data from Hufnagel et al., 2020)
			rs	P value	S0_1	S0_2	S0_3	S0_4	S1_1	S1_2	S1_3	S1_4	S2_1	S2_2	S2_3	S2_4	S3_1	S3_2	S3_3	S3_4	S4_1	S4_2	S4_3	S4_4	S5_1	S5_2	S5_3	S5_4	S6_1	S6_2	S6_3	S6_4	S7_1	S7_2	S7_3	S7_4
Lalb_Chr01g0001761		1.64981	-0.793006	0.0188728	55.3424	61.6962	45.3569	48.7538	61.7834	98.9516	66.323	57.5556	68.8089	61.5022	47.0951	52.0548	62.1191	66.3355	42.7888	57.8029	53.1181	47.3441	45.0731	56.5588	55.741	60.748	56.2426	51.7624	64.802	71.5115	78.8304	66.8911	76.2528	125.857	109.47	93.0288
Lalb_Chr01g0005861		1.06003	-0.907321	0.0018544	92.112	155.369	96.4446	70.6741	194.867	260.526	200.736	146.089	196.381	232.55	198.997	170.952	133.161	215.183	147.08	115.983	72.8761	84.8188	78.4859	133.483	59.6563	86.4455	79.6668	70.2338	101.337	177.811	150.53	120.197	265.218	371.559	301.535	295.077
Lalb_Chr01g0007121		1.43309	-0.882452	0.003711	8.57643	9.28443	6.03731	8.2296	13.6207	11.4906	14.1684	14.1799	8.90777	13.5944	12.0824	9.30055	10.1901	8.29667	9.58107	11.2747	4.25034	5.37821	4.71065	4.77484	6.03208	4.68738	6.17681	5.97576	9.8545	8.54892	10.0364	9.94189	17.0227	17.2971	10.988	17.0966
Lalb_Chr01g0007241		-1.30136	-0.791761	0.019196	16.4111	20.9553	19.8982	20.8351	32.7413	23.4439	31.4253	28.6019	23.2221	26.407	35.3379	25.8304	14.3933	15.9295	22.0263	15.2422	11.8052	15.4165	16.1112	19.9923	16.8202	18.0826	18.7596	16.3896	23.1548	23.0914	23.0368	20.3326	33.0689	23.5653	28.4773	34.7302
Lalb_Chr01g0019721	LaLBD16	-2.19618	-0.791145	0.0193572	2.73164	5.78803	4.18996	3.64843	11.4222	7.58146	11.6788	9.0173	10.6866	10.7118	12.3926	9.73085	6.03132	9.27925	10.9437	7.19967	2.6168	5.41653	4.66998	8.16603	2.23852	1.75281	2.93166	2.8579	3.75202	3.52945	5.12499	3.32179	8.18914	4.86773	14.6738	7.80154
Lalb_Chr02g0143461		-1.27334	-0.830347	0.0107068	28.8501	31.9108	24.9566	30.181	47.719	44.3372	48.5971	42.5639	37.587	39.6143	42.6806	46.1912	28.7743	32.6379	36.5388	29.202	19.4737	22.7371	22.0131	31.0796	17.9071	14.7408	23.8017	14.7346	32.4725	31.3712	45.66	28.5589	98.5133	70.4626	114.731	82.5108
Lalb_Chr02g0145141		1.14937	-0.874969	0.00443968	29.5577	40.8422	23.6938	29.7419	39.1091	50.4059	36.338	37.5465	51.7044	40.8085	33.2193	42.5368	46.3599	55.9447	31.5565	44.8557	34.8949	29.1497	26.7863	40.8688	32.4589	39.4107	30.0833	30.9092	34.8303	50.3554	37.8018	35.6044	46.9425	71.1145	44.1554	47.4891
Lalb_Chr03g0027321		1.2602	0.777912	0.0230264	13.8969	10.442	16.1823	18.5501	10.1413	9.00465	10.1809	12.5774	12.7528	14.2392	13.2709	11.4748	17.0005	14.0912	19.3451	20.8351	23.378	24.8738	20.2319	17.5419	22.2314	20.6782	16.2746	23.7256	15.8396	9.1784	12.5012	16.6482	3.90696	3.09646	3.03862	5.36705
Lalb_Chr03g0029091		-1.1406	-0.872229	0.00472788	67.7918	54.6751	67.3572	87.9751	91.8821	56.18	85.2417	112.134	88.6665	63.7927	79.743	99.8656	84.7745	55.1742	71.0174	83.9618	58.2106	54.8615	55.0744	71.2378	65.9664	28.4324	64.4065	49.3391	85.3911	39.6598	85.1147	61.4457	150.48	58.834	135.804	122.36
Lalb_Chr03g0030301		1.25704	-0.886015	0.00339313	3.59296	3.67016	1.87825	1.54909	4.10908	4.13012	3.57361	3.38733	4.14955	3.05367	3.36073	2.78761	3.2703	3.10502	2.51122	2.2216	2.30344	2.01569	1.92629	2.67588	1.60366	2.46866	1.83383	2.06789	1.83121	3.24487	2.79646	2.01733	3.67491	5.88112	4.96512	3.31919
Lalb_Chr03g0032881		1.2865	-0.827826	0.0111688	17.6513	14.9094	10.6163	8.32935	21.9857	23.7239	25.4102	17.5987	18.7262	16.6405	13.4465	15.387	12.9587	20.0853	11.8538	13.2424	8.45004	9.46779	7.51273	14.4953	10.3015	17.4138	13.0677	10.3003	21.4699	21.5842	21.4859	18.934	22.4047	29.466	21.6189	25.5401
Lalb_Chr03g0034071	LaFRD3	-3.21742	0.883654	0.00360171	1.23852	0.962143	1.09437	0.570934	0.0702554	0.26174	0.0255082	0	0.293512	0.215824	0.0287078	0.0528196	0.129422	0.126778	0.514829	0.17054	0.552747	0.666547	0.682952	0.464773	1.18676	1.47637	0.960477	2.16352	0.425976	0.323771	0.329921	0.690939	0.0200862	0.175113	0.200482	0.223646
Lalb_Chr03g0039921		1.80597	-0.713764	0.0467633	0.149759	0.555845	0	0.61418	0.904524	0.777657	0.972607	0.77618	0.915658	0.484071	0.94534	0.732353	1.06546	0.565007	0.501904	0.859843	0.766393	0.997693	0.21521	1.23197	0.369766	1.11471	0.307319	0.308798	0.76781	1.80812	1.07213	1.53525	2.05393	4.36275	4.31849	3.21717
Lalb_Chr04g0258701		-2.09211	-0.82799	0.0111383	1.89998	2.59383	2.30716	2.01519	3.42443	3.4588	4.06156	3.59538	1.66909	2.02146	1.82841	3.78461	1.54555	1.73026	0.951484	2.25699	0.790308	2.0675	1.55348	0.995009	1.03126	1.06399	1.14279	1.10004	1.70535	2.29123	3.18944	1.77314	4.56892	4.38153	8.27363	4.93456
Lalb_Chr05g0214561		-1.18676	0.736566	0.0371501	119.196	144.54	127.506	129.1	24.8239	35.0447	27.6555	19.4908	33.9726	27.1806	28.8328	20.6881	21.2981	31.1367	25.2824	23.2367	39.3246	42.7566	48.0067	27.703	87.5354	102.316	90.6477	83.5758	90.337	89.8138	67.1413	87.828	33.0724	58.8729	23.2884	30.7354
Lalb_Chr05g0215921		1.7654	-0.886025	0.00339228	17.0769	30.4975	14.3891	14.2308	39.5954	50.4874	40.2949	38.5659	31.5858	46.9409	31.7386	33.7828	21.4497	60.419	26.1986	22.5077	19.4642	18.7013	16.987	29.0602	18.9251	51.1387	18.7818	19.2254	21.277	44.4108	19.5941	20.612	26.5299	83.2889	42.4512	32.5817
Lalb_Chr06g0164891		1.18861	-0.828532	0.0110383	860.983	1111.71	669.463	696.527	964.606	1535.27	1117.57	879.264	819.781	1089.68	772.188	817.031	752.368	1323.59	671.212	783.025	613.221	625.013	580.838	737.947	622.672	1050.7	745.98	563.021	766.039	1292.02	948.278	846.161	1078.25	2502.59	1201.23	1148.47
Lalb_Chr07g0181961		-1.63584	0.808203	0.0151986	13.4874	5.75936	15.95	12.1428	2.40248	1.00176	1.73821	2.32448	2.41035	2.30697	2.28227	2.33031	5.31413	4.14547	8.09584	7.04311	20.5851	19.5869	21.2894	10.5331	17.5205	10.1141	10.9987	18.9456	6.01386	3.83426	5.11605	10.0604	1.15816	0.305967	0.575482	0.722919
Lalb_Chr07g0185011		2.51352	-0.743745	0.0343975	1.74443	1.0791	0.673574	1.29172	5.77461	1.50972	5.66459	2.12733	0.444409	1.15335	1.59378	5.19836	0.979795	1.27971	0.64959	1.72145	0.637653	1.07039	0	1.37984	0.269196	1.1804	0.447467	1.79848	1.71993	0.544694	0.624421	2.50362	1.62201	1.54665	3.32461	2.37037
Lalb_Chr07g0186581		1.53342	0.737806	0.0366651	16.2475	9.825	14.3009	15.0078	9.33364	11.4795	9.3709	7.42036	9.88596	6.4141	6.84549	8.48199	10.6085	7.8276	6.73758	10.3976	9.32048	8.75981	8.55902	9.41214	11.3871	7.97334	11.1432	9.27481	10.3607	6.91623	7.59052	10.4029	4.99918	3.40901	4.14032	6.06621
Lalb_Chr08g0240411		-1.26033	-0.785458	0.0208856	1.68983	0.836263	1.39198	1.61705	2.25063	0.974981	1.76259	3.05677	3.02306	1.72139	1.53454	0.964091	2.32009	1.5112	2.18143	2.58725	1.52365	1.65902	0.566617	1.85349	1.87754	0.419268	0.963248	1.19464	1.64389	0.844233	1.2904	1.43206	2.33068	1.25567	2.83782	1.34126
Lalb_Chr08g0242201		1.98563	-0.710816	0.0481048	67.1916	69.1252	73.3442	41.8418	71.5649	102.901	74.0213	56.2372	54.998	63.4634	52.0776	46.8296	52.9982	71.4034	40.8695	46.4031	32.3729	23.9088	25.0828	38.5075	30.855	57.6298	34.4709	29.1285	43.0702	72.8378	48.1027	41.4403	58.4137	142.385	58.7084	61.8053
Lalb_Chr08g0243911		-3.78734	0.793788	0.0186714	81.5717	75.6156	77.6458	73.7816	0.337664	0.718846	0.796889	0.221575	0.387938	0.579668	0.137976	0.920255	1.16631	0.435232	4.29151	3.35314	19.0518	28.6866	31.4441	11.2347	38.8373	39.2024	27.6266	42.358	24.8138	20.0999	11.9917	30.0576	3.81329	1.31505	2.20243	2.44539
Lalb_Chr08g0245341		-1.19543	-0.799674	0.0171994	1.00277	2.11367	1.10137	1.29468	2.76948	2.60356	3.51938	3.53276	4.65515	3.69967	5.29345	3.26919	3.58797	3.54971	4.60542	3.27855	2.32149	2.8519	2.56183	2.74973	2.85419	1.69637	1.52429	1.54256	1.71373	1.62355	3.56285	1.5991	3.75551	4.31839	5.13328	4.7871
Lalb_Chr09g0325731	LaPCK1	-2.47926	0.808303	0.0151762	1.4492	0.499069	1.55066	1.0212	0.0832957	0	0.0396937	0	0.137021	0.0658524	0.104236	0.0273978	0.117481	0.225464	0.133522	0.353841	0.63896	0.471466	0.676297	0.553066	0.553328	0.576247	0.352576	0.54131	0.106059	0.0933009	0.128349	0.275687	0	0.0454159	0	0.0348019
Lalb_Chr09g0327091		1.93316	0.836883	0.00956605	29.6716	22.0147	31.4311	30.0977	15.0288	11.804	11.5589	18.4434	16.752	19.767	20.5935	18.6966	31.8855	26.5805	28.9598	32.0641	43.31	40.5226	41.3739	29.3431	40.4151	35.3426	29.2166	44.7191	24.0452	14.5249	14.0967	24.5843	4.26754	2.98598	3.65995	3.57686
Lalb_Chr10g0097851		-1.04348	-0.861886	0.005923	5.82333	9.10904	9.55564	7.82131	9.97781	17.4468	11.8583	10.805	9.80842	11.8202	10.4067	15.6614	7.27075	15.5564	8.53584	6.50861	6.40627	7.80323	7.41562	11.2486	7.17769	6.79544	7.07869	5.62136	7.26289	8.24616	12.082	9.39958	17.8995	16.7437	32.3823	17.2226
Lalb_Chr10g0101131		-1.36252	-0.839492	0.00913334	39.7017	50.3817	42.4195	46.7049	67.8198	63.7295	72.7612	61.5159	57.7741	48.4047	57.0672	61.1086	55.2037	53.9717	49.369	47.8494	27.1968	33.2271	29.8649	49.4067	18.8997	15.7979	22.5147	22.9988	25.1771	20.332	37.4827	24.0435	83.3804	66.5874	118.788	64.3093
Lalb_Chr10g0102121		1.50509	-0.790847	0.0194355	27.575	29.6585	19.1334	20.6951	30.5642	40.0548	28.4092	37.0708	30.2887	24.7362	27.0697	39.5778	21.481	36.1595	20.124	21.0335	13.524	16.981	9.93154	37.5513	13.2791	34.4586	14.5021	22.3476	21.0672	42.8349	20.3363	28.8084	39.1364	105.149	49.8785	53.7971
Lalb_Chr11g0063661		2.12968	0.813491	0.0140353	1.29094	1.80457	1.27401	1.74185	1.13335	0.681957	1.14327	1.04272	0.888399	0.812874	1.03603	1.02996	1.017	1.39155	1.8542	0.90243	2.51877	2.38079	1.96958	1.43223	4.40859	1.75275	2.3739	2.07419	1.36869	1.06793	1.34427	0.886855	0.90026	0.45868	0.700174	0.611841
Lalb_Chr11g0075291		-2.17594	-0.836532	0.00962536	27.7916	27.0655	25.991	31.4396	45.5243	21.6251	38.2061	49.8118	49.938	27.6913	35.4762	47.552	52.0708	26.1007	43.523	45.6741	28.6313	26.4446	22.0941	40.8523	31.2094	17.9604	29.1958	22.5767	44.2244	26.1133	46.5095	31.6168	86.2722	38.9859	96.9499	64.7383
Lalb_Chr12g0203521	LaSK1	1.11585	-0.845879	0.00812684	19.231	18.5054	19.4612	15.4891	24.1962	20.2244	25.4083	23.0165	23.6747	21.3443	21.4329	21.3895	17.7044	21.84	19.2031	18.5931	19.5517	18.1532	17.6465	21.6646	21.7126	20.3761	20.6118	19.6525	24.911	19.2087	20.6172	20.644	24.7342	20.045	29.286	24.919
Lalb_Chr12g0207301		1.1269	-0.763573	0.0274578	265.511	340.896	117.624	97.6784	280.367	567.026	288.853	249.553	134.826	288.605	136.827	176.104	113.919	382.499	92.162	111.542	78.3107	90.8956	71.3431	147.251	90.1983	396.175	117.185	93.0028	160.976	538.107	150.57	160.054	233.481	1214.63	279.251	233.506
Lalb_Chr12g0209891		-1.38814	-0.798037	0.0176012	16.4258	19.891	20.1129	12.7037	41.2126	29.6225	45.5226	29.6645	37.8967	40.446	50.9202	37.0537	34.0272	35.3556	42.4791	30.6592	19.1779	21.0527	22.1528	31.5298	16.4828	17.627	32.903	20.765	39.095	58.0661	74.546	44.6561	68.6196	64.9961	84.5578	86.831
Lalb_Chr13g0291171		1.09724	-0.74572	0.0336631	71.8704	78.2092	55.3078	46.9222	92.8607	85.6578	96.9835	77.0335	72.0598	73.7741	64.3443	64.2513	48.6639	71.2367	52.203	51.5734	43.6093	48.0895	47.1801	56.8656	57.0961	60.5567	68.4859	53.7999	96.0568	102.563	93.7056	84.1697	122.369	134.106	119.82	133.795
Lalb_Chr14g0363211		1.63149	-0.787077	0.0204431	13.6789	13.1782	8.83189	9.8863	15.0808	28.7229	13.1072	21.638	13.5965	13.5412	6.36986	13.3649	6.17163	21.1506	7.51536	10.1391	3.07386	4.83557	2.17518	9.36548	3.73732	7.2835	4.0265	5.84587	7.29615	12.6036	4.97665	8.27584	9.22647	36.5545	7.46978	14.4519
Lalb_Chr14g0364161		-4.68777	0.768862	0.025767	95.8003	103.224	115.394	72.4772	1.95111	1.98973	3.34968	0.864851	0.0377875	0.196135	0.092398	1.58103	0.604002	0.489653	6.13095	5.54884	37.533	63.4823	89.3639	19.6403	91.6032	123.302	164.651	127.275	105.581	96.8439	94.8518	108.614	23.3641	12.4558	14.4539	22.7319
Lalb_Chr14g0375001		2.19109	-0.794855	0.018399	2.41712	8.29176	1.2218	2.02765	4.13472	16.355	5.05969	8.3406	7.27746	11.7195	6.6799	7.75706	9.87367	19.2058	6.8734	10.0537	5.30129	5.77855	5.56552	9.38588	5.18815	8.36385	1.8037	4.95168	5.58965	17.016	5.19128	7.16344	14.3278	44.1697	17.5891	15.4412
Lalb_Chr15g0087651		1.51655	-0.839196	0.00918178	80.1534	74.2316	76.9148	91.8761	116.7	88.2632	128.987	109.309	79.8708	91.7689	87.6427	101.692	78.5424	104.316	74.3879	82.0745	66.0628	69.1229	68.1515	92.1653	61.3389	54.583	75.9305	76.6753	86.4921	77.9147	103.974	100.816	176.539	136.497	190.562	188.202
Lalb_Chr15g0088571		1.5447	-0.814585	0.013802	38.1787	34.7159	31.1254	30.1644	46.3401	42.0935	38.1039	49.7734	35.2229	28.3342	28.6878	48.3778	29.3719	34.7535	19.5206	26.9123	22.1458	20.5272	15.3963	31.0736	16.9663	21.0156	18.5833	17.2074	23.7425	25.0107	25.3234	27.7721	44.7103	60.7104	56.7334	53.4792
Lalb_Chr16g0379101		-1.17491	0.723971	0.0422943	15.8563	13.8722	13.0574	15.4501	14.8952	11.4558	14.2535	13.9217	13.5494	14.9578	18.0391	14.5389	18.6592	12.2789	17.3146	16.899	22.263	21.5431	22.9502	13.2047	20.837	18.1891	21.6449	20.6413	16.8116	12.6163	17.4749	16.1859	12.6492	5.79133	9.57058	9.8465
Lalb_Chr16g0382131	LaACLA-2	1.11499	0.758713	0.0290705	117.431	126.859	138.079	123.644	112.793	102.421	122.793	95.3036	108.493	123.773	118.451	104.692	94.3691	129.69	117.343	97.9629	134.828	131.513	142.729	116.173	149.365	145.006	164.63	152.858	158.58	125.329	140.596	156.193	95.3275	83.4493	104.416	106.278
Lalb_Chr18g0055731		-1.11392	-0.775597	0.0237091	7.72875	18.5102	8.96614	10.6177	16.438	25.4673	18.6243	16.0054	18.1826	22.3071	21.3408	15.3981	17.2783	29.4709	19.5066	16.0859	11.2378	12.8271	11.4151	15.7771	12.2272	36.6087	10.4168	8.92104	11.2441	36.825	14.0444	9.50777	21.3196	72.7596	23.5487	19.0852
Lalb_Chr19g0127671		-1.71837	0.775647	0.0236944	6.96271	5.10759	8.45094	6.05074	4.80944	4.60387	4.23818	6.0677	5.60924	5.3594	5.54769	4.83996	5.92959	5.42424	6.40163	6.2574	6.89213	7.56171	7.30508	7.33032	9.07118	5.85806	4.55199	7.16938	4.78724	4.05318	3.26427	4.69961	2.76439	1.65454	1.63384	1.5948
Lalb_Chr20g0113751		2.42949	-0.710223	0.0483773	0	1.13725	0.0946487	0.139622	1.99299	2.3866	1.17587	4.29707	0.624471	1.44058	0	0.374594	0.114732	2.18354	0	0	0	0.322304	0	0.0969454	0	1.244	0	0	0.36252	1.02052	0	0	0.284901	3.49282	0.406231	0.317218
Lalb_Chr23g0271211		1.36599	-0.916824	0.00135032	85.4452	89.7126	75.0501	56.5748	130.47	171.982	120.774	91.3657	145.786	125.488	100.987	83.3348	112.416	150.079	83.2982	93.2331	71.4	62.6717	52.2941	73.9929	52.7703	74.5059	47.9537	41.7738	76.1902	95.3577	87.6054	69.2343	142.56	174.674	140.215	107.345
Lalb_Chr25g0280491		-1.91804	0.743547	0.0344717	3.99787	5.35271	5.27816	4.8289	1.98466	2.70163	1.98854	3.20574	1.33939	2.17252	2.18338	4.72024	0.922804	1.37745	2.14132	2.29932	5.64529	4.49338	7.31913	3.3789	12.6262	8.61601	10.3955	8.9533	8.29384	4.78811	5.56735	8.96039	2.67341	0.374576	1.36141	2.25376
Lalb_Chr25g0280971		-3.98357	-0.798936	0.0173798	2.35305	1.25793	2.28828	1.74736	3.25948	1.35764	3.29307	2.36472	2.07221	1.81824	2.51901	1.73137	2.28432	1.31519	2.2068	1.59494	1.9114	1.98625	2.81787	1.54415	2.01732	1.17944	2.83164	1.30925	2.40594	2.32213	3.95143	1.39374	5.00387	2.89208	3.87073	3.29326
Lalb_Chr25g0283531		-1.38558	-0.921173	0.00115325
Note: TPM, transcripts per million; DEG, differentially expressed gene; CR, cluster root.

## Sheet: Suppl. Table S9
Supplementary Table S9. Primers used in this study
Primer name	Sequence (5'-3')	Used for
GFP-OE-F	ttacatttacaattaccatggATGGTGAGCAAGGGCGAG	construction of 35S::GFP
GFP-OE-R	ctctagactcacctaggatccTTAGGATCCCTTGTACAG
LaTRE1-OE-F	ttacatttacaattaccatggATGTCTTCTTCTTCAACCTC	construction of 35S::LaTRE1
LaTRE1-OE-R	ctctagactcacctaggatccTCAACAACTTATTTTCCGAT
LaTRE1-VIGS-F1	gtgagtaaggttaccgaattcGTTCAGAAAAAGAACAGTTTTACCGT	construction of pTRV2-LaTRE1-T1
LaTRE1-VIGS-R1	cgtgagctcggtaccggatccTGAGCCAGTAATCAAGCCATTG
LaTRE1-VIGS-F2	gtgagtaaggttaccgaattcTTCAGGACAACAATGGGACTTTC	construction of pTRV2-LaTRE1-T2
LaTRE1-VIGS-R2	cgtgagctcggtaccggatccTTTCCGATCTTCAGGCCATCC
LaLBD16-VIGS-F1	gtgagtaaggttaccgaattcTGGCTTCTTCAAATGGTAGTGGC	construction of pTRV2-LaLBD16-T1
LaLBD16-VIGS-R1	cgtgagctcggtaccggatccCAAGCATGCCACCTGTTGTTG
LaLBD16-VIGS-F2	gtgagtaaggttaccgaattcGGTGGCATGCTTGCAAGC	construction of pTRV2-LaLBD16-T2
LaLBD16-VIGS-R2	cgtgagctcggtaccggatccAGTGCTATTTCTTGTAACTCACCCAA
LaTRE1-qF	TTCGTTCCAGAACCAGAGGGT	RT-qPCR assay for LaTRE1
LaTRE1-qR	ACCATCACGAAGAGGAAGCA
LaLBD16-qF	GCCTTACAACAACAGGTGGC	RT-qPCR assay for LaLBD16
LaLBD16-qR	TCAAGTGAGCTTTGTGGGGA
LaACLA-2-qF	ACTTGTTGCAACCCTTCCCT	RT-qPCR assay for LaTACLA-2
LaACLA-2-qR	TAGCTCGCCCCTCATATCCA
LaACLB-1-qF	TCAATCCCGGTTCTGAGGGA	RT-qPCR assay for LaACLB-1
LaACLB-1-qR	ATGATGCGGCAGCACTTCTA
LaSK1-qF	TATGTGTCCCTTTCTCGGGAT	RT-qPCR assay for LaSK1
LaSK1-qR	GGGGTTATTCTTCTGCGGCTA
LaACTIN-qF	AGACAGCAAAGACCAGCTCC	Internal control for RT-qPCR assay
LaACTIN-qR	TCGATGGTTGGAACAGCACT
Not: Restriction sites used for cloning are underlined.
